# Supplementary material for: Prediction of the potentially suitable areas of Paeonia lactiflora in China based on Maxent and Marxan models
Source: Front Plant Sci. 2025 Jan 9;15:1516251. doi: 10.3389/fpls.2024.1516251 (PMC11754415; doi:10.3389/fpls.2024.1516251)
Supplement: Supplementary file 1 [file DataSheet1.csv]

	current	50126	50245	50585	90126	90245	90585
current	0	94796.26499	30985.26927	126998.4609	134249.9682	15331.44693	159071.1659
50126	94796.26499	0	64137.32231	49858.26337	54385.56001	80168.94115	73563.34465
50245	30985.26927	64137.32231	0	100323.1441	107245.05	16035.37005	131262.3957
50585	126998.4609	49858.26337	100323.1441	0	7522.265139	114942.6114	33053.75898
90126	134249.9682	54385.56001	107245.05	7522.265139	0	122023.1106	25531.53576
90245	15331.44693	80168.94115	16035.37005	114942.6114	122023.1106	0	146410.5399
90585	159071.1659	73563.34465	131262.3957	33053.75898	25531.53576	146410.5399	0
