# Supplementary material for: Prediction of the potentially suitable areas of Paeonia lactiflora in China based on Maxent and Marxan models
Source: Front Plant Sci. 2025 Jan 9;15:1516251. doi: 10.3389/fpls.2024.1516251 (PMC11754415; doi:10.3389/fpls.2024.1516251)
Supplement: Supplementary file 2 [file DataSheet2.csv]

period	longitude	latitude
current	115.455972	37.782186
50126	114.489303	37.410832
50245	115.123086	37.692484
50585	114.455644	36.96239
90126	114.382672	36.928274
90245	115.284367	37.759286
90585	114.136032	36.811392
