# Supplementary material for: Prediction of the potentially suitable areas of Paeonia lactiflora in China based on Maxent and Marxan models
Source: Front Plant Sci. 2025 Jan 9;15:1516251. doi: 10.3389/fpls.2024.1516251 (PMC11754415; doi:10.3389/fpls.2024.1516251)
Supplement: Supplementary file 3 [file DataSheet3.csv]

	bio1	bio10	bio11	bio12	bio13	bio14	bio15	bio16	bio17	bio18	bio19	bio2	bio3	bio4	bio5	bio6	bio7	bio8	bio9
71	22.51849937	28.72800064	14.97467041	1822	312	39	67.02789307	834	126	785	151	7.231667042	32.11790085	569.753418	32.81600189	10.30000019	22.51600075	27.76932907	16.63199997
59	19.83666992	28.23133087	10.49732971	1441	243	37	62.05878067	686	117	505	158	8.184000015	29.2997303	726.27948	33.30799866	5.375999928	27.93199921	23.7226696	12.22066975
132	17.35950089	28.21866989	5.892666817	1438	227	44	49.95251083	613	167	496	185	7.686999798	23.79286957	908.5311279	33.66799927	1.360000014	32.30799866	21.68000031	8.147999763
259	18.46133041	28.02799988	8.018666267	1487	228	43	51.00902939	645	168	445	212	8.186665535	26.62157059	815.5562744	33.70800018	2.95600009	30.75200081	22.69667053	9.868000031
34	18.52300072	27.97599983	8.173333168	1467	225	41	50.3674202	626	161	444	207	8.579999924	27.79216957	805.4597778	33.91600037	3.04399991	30.87199974	22.74666977	10.01266956
79	22.38266945	27.94199944	15.35200024	1777	312	23	73.58075714	829	102	799	127	7.847332954	35.76073074	520.0944214	32.08000183	10.13599968	21.94400024	27.31666946	16.85066986
131	17.95849991	27.90999985	7.287333012	1718	316	48	60.65792847	816	183	572	231	8.335000038	26.63961029	840.1264038	33.34000015	2.052000046	31.28800011	21.99066925	9.244667053
87	17.13817024	27.80666924	5.941999912	1389	238	39	54.35015869	618	155	493	164	8.461000443	26.02103043	886.135376	33.11600113	0.600000024	32.51599884	21.60932922	7.915334225
90	17.52267075	27.64067078	6.894667149	1401	208	46	46.6411705	599	189	438	191	7.932665825	25.46112061	844.1306763	33.18000031	2.023999929	31.15600014	21.81067085	8.857999802
184	16.85750008	27.38199997	5.822667122	1324	190	45	43.5577507	481	157	474	186	8.30300045	25.72500038	877.137085	32.97200012	0.69599998	32.27600098	24.99867058	8.007333755
133	16.74799919	27.34199905	5.586667061	1424	246	38	55.90583038	637	150	515	163	8.471334457	26.12995911	882.4448853	32.75600052	0.335999995	32.41999817	21.1713295	7.519999981
206	16.70417023	27.33466911	5.653999805	1432	267	32	54.2298584	584	138	567	138	7.664332867	24.6219902	883.6829834	31.9640007	0.836000025	31.12800026	20.83600044	5.653999805
58	17.9109993	27.21067047	8.07199955	1173	210	15	71.11863708	550	50	533	50	7.073999882	24.63092041	772.1976929	32.90399933	4.184000015	28.71999931	26.57999992	8.07199955
273	16.66550064	27.20932961	5.528666973	1502	252	41	54.30741882	669	161	519	185	7.74433279	24.39620972	881.2244263	32.54800034	0.80400002	31.74399948	20.88133049	7.642666817
204	16.54783058	27.20400047	5.435332775	1374	243	34	52.02080917	562	141	558	141	7.801667213	24.88728905	886.4592285	32.02000046	0.671999991	31.34799957	24.87733078	5.435332775
8	17.20916939	27.1760006	6.676000118	1077	201	18	66.43070984	507	66	507	66	8.025666237	26.41411972	831.5369873	32.2159996	1.832000017	30.38400078	27.1760006	6.676000118
100	16.39032936	27.03532982	5.106667042	1374	246	30	60.35084152	628	122	606	126	8.800666809	26.97936058	889.1331787	32.17599869	-0.444000006	32.61999893	24.9213295	6.958666801
19	15.83782959	26.94067001	4.004000187	911	170	17	63.64487839	413	59	402	59	9.851666451	28.87697029	924.7391968	31.92399979	-2.191999912	34.11600113	25.62400055	4.004000187
192	15.60583019	26.89666939	3.755332947	1015	216	27	66.17166901	492	98	492	98	8.43900013	25.48930931	940.5911255	31.80800056	-1.299999952	33.10800171	26.89666939	3.755332947
197	15.74016953	26.8626709	3.914665937	990	212	30	63.61259079	473	105	473	105	8.602333069	26.00462914	931.0429077	31.54400063	-1.536000013	33.08000183	26.8626709	3.914665937
193	15.14566994	26.78866959	2.798666	751	200	23	88.4465332	435	70	435	70	9.998666763	28.22249985	969.5128784	31.62000084	-3.808000088	35.4280014	26.78866959	2.798666
272	16.25967026	26.78067017	5.186666012	1479	254	39	55.86582947	662	154	533	170	8.580000877	26.52076912	875.6594849	32.2120018	-0.140000001	32.35200119	20.6439991	7.091332912
185	16.75600052	26.75466919	6.354667187	1206	174	43	43.0566597	428	150	428	162	7.377334118	24.47687912	836.2537231	31.72400093	1.583999991	30.13999939	26.75466919	8.765999794
105	15.75800037	26.7206707	4.215332985	826	148	10	66.1868515	381	39	352	39	10.8673296	31.21721077	905.1641846	32.29199982	-2.519999981	34.81200027	25.38800049	4.215332985
35	16.43482971	26.65933037	5.740666866	1046	161	45	48.81760025	441	139	441	147	6.952332973	23.0821209	858.5958252	31.37199974	1.251999974	30.12000084	26.65933037	8.163333893
113	17.21800041	26.64933014	6.943334103	1524	228	43	49.64138031	652	170	476	209	8.298666954	27.35943985	803.6837158	32.27600098	1.944000006	30.33200073	21.48399925	8.763333321
18	16.84000015	26.61000061	6.573999882	1367	206	41	46.00524139	505	153	494	168	7.66866684	25.48069	819.3234253	31.72400093	1.628000021	30.09600067	20.13332939	8.803999901
195	15.83382988	26.6060009	4.483333111	1299	198	31	49.71543884	539	130	539	130	9.317666054	28.04499054	896.9788818	31.90399933	-1.320000052	33.22399902	26.6060009	4.483333111
60	16.60367012	26.58867073	6.114665985	1479	248	39	50.80472946	621	153	503	188	7.442667007	24.60873985	836.0377197	31.70400047	1.460000038	30.24399948	20.39332962	8.300000191
103	15.71350002	26.56732941	4.084000111	1082	210	20	60.40576935	484	89	484	89	8.912332535	27.13204002	911.1359863	31.29999924	-1.547999978	32.84799957	26.56732941	4.084000111
228	16.3306694	26.53000069	5.833333015	1017	158	39	52.11553955	415	121	402	135	7.093999863	23.73527908	849.2454224	31.10000038	1.212000012	29.88800049	26.45800018	8.274000168
10	16.24583054	26.50200081	5.309332848	1605	277	43	54.80710983	711	160	551	200	7.889667034	25.20015907	862.2249756	31.56399918	0.256000012	31.30800056	20.3646698	7.308000088
124	17.09449959	26.45800018	7.365334034	1432	209	40	47.85871124	518	158	484	162	6.765666008	24.27058029	782.8485718	30.70000076	2.823999882	27.87599945	19.79199982	9.768000603
167	15.2973299	26.44599915	3.39199996	899	194	25	65.5940094	436	87	436	87	8.934666634	26.79220963	935.4992065	31.02400017	-2.323999882	33.34799957	26.44599915	3.39199996
203	16.58200073	26.36067009	6.300000191	1336	204	38	46.76512146	502	145	477	160	7.776000023	25.68709946	820.0426025	31.50799942	1.235999942	30.27199936	19.92933083	8.534000397
233	16.66032982	26.18267059	6.606667042	1365	235	27	60.42121887	615	94	550	94	7.696667194	26.06918907	795.8964233	31.60400009	2.079999924	29.52400017	24.17399979	6.606667042
156	13.53499985	26.15467072	-0.386666596	542	164	2	114.3187027	356	10	350	10	11.29533005	28.50341034	1074.208984	32.15200043	-7.475999832	39.62799835	24.43799973	-0.386666596
229	14.02383041	26.06732941	0.849333405	728	218	12	103.373703	455	39	455	39	10.73900032	29.14089012	1019.612976	31.33600044	-5.515999794	36.85200119	26.06732941	0.849333405
258	16.31467056	26.06467056	5.829332829	1749	307	45	57.27421188	801	177	575	229	7.797332764	25.57844925	823.2794189	31.2159996	0.731999993	30.48399925	20.27400017	7.793333054
270	14.16749954	26.06200027	1.454666972	604	162	6	95.39971161	356	23	353	23	10.56099987	28.82683945	992.6356812	31.47999954	-5.156000137	36.63600159	24.62733078	1.454666972
86	16.49316978	26.04332924	6.38066721	1467	244	26	63.11283112	654	91	637	91	7.736332893	25.98875999	796.8375244	31.85199928	2.084000111	29.76799965	23.99467087	6.38066721
174	13.50617027	26.03866959	-0.361333311	527	161	3	115.5301971	347	11	346	11	11.51832962	28.87958908	1067.560059	32.2519989	-7.631999969	39.88399887	24.32066917	-0.361333311
230	13.93449974	26.01333046	0.838000119	686	206	9	104.8872986	430	29	430	29	10.78833008	29.16711998	1017.458008	31.20000076	-5.788000107	36.98799896	26.01333046	0.838000119
115	13.19083023	25.89999962	-0.853999972	480	140	2	118.5513	329	11	329	11	11.5909996	28.60563087	1083.895996	31.97599983	-8.543999672	40.52000046	25.89999962	-0.853999972
42	16.37483025	25.7793293	6.315999985	1159	192	30	56.75529861	505	104	434	104	8.111000061	27.4391098	790.3615723	31.18400002	1.623999953	29.55999947	20.56999969	6.315999985
169	13.83349991	25.74066925	0.980666697	551	120	5	80.45983124	299	18	269	18	11.51500034	30.31539917	999.451416	31.60400009	-6.380000114	37.98400116	24.17066956	0.980666697
91	15.97017002	25.73133087	5.704667091	1195	210	20	64.67996216	533	67	533	67	8.388999939	27.48689079	810.1757202	31.17200089	0.65200001	30.52000046	25.73133087	5.704667091
13	16.61433029	25.60932922	6.979332924	1160	180	18	63.8216095	513	62	493	62	6.921999931	24.80648041	752.9082031	31.22400093	3.319999933	27.90399933	23.74933052	6.979332924
64	15.29067039	25.60532951	4.406000137	1539	267	37	52.61651993	645	150	571	170	7.406000137	24.1426506	861.6558228	30.41200066	-0.263999999	30.6760006	19.4553299	6.347332954
116	16.36866951	25.59132957	6.608665943	1273	212	22	61.27231979	569	78	514	78	7.236000061	25.37166977	770.6046143	31.08399963	2.563999891	28.52000046	23.64133072	6.608665943
62	15.98367023	25.5340004	5.93200016	1280	216	20	64.17819214	554	69	550	69	8.089999199	26.82004929	792.5944824	31.39999962	1.235999942	30.16399956	23.46199989	5.93200016
190	16.49983025	25.5	6.782000065	999	231	8	93.06745148	586	27	557	27	7.062334061	25.47372055	755.685791	30.34000015	2.615999937	27.72400093	24.68600082	6.782000065
126	16.37783051	25.46733093	6.678667068	1188	200	27	61.59988022	542	90	485	90	8.015666962	27.90970039	764.5974121	30.63199997	1.911999941	28.71999931	23.80999947	6.678667068
234	15.80932999	25.4213295	5.678667068	1429	248	30	59.88624954	644	107	573	107	7.901332855	26.44709015	802.7225952	30.6760006	0.800000012	29.87599945	23.41200066	5.678667068
145	16.31282997	25.41666985	6.411334038	1552	267	47	55.657341	713	183	517	189	7.313000202	25.92894936	776.4937134	30.04000092	1.835999966	28.20400047	20.4659996	8.328666687
178	12.42733002	25.38599968	-1.924000025	577	205	3	137.4062042	444	11	444	11	11.62067032	28.59979057	1111.082031	31.30800056	-9.324000359	40.63199997	25.38599968	-1.924000025
70	17.23999977	25.36733055	8.176000595	1562	392	18	96.67555237	930	61	922	61	7.204667091	27.56184959	694.4348145	29.89599991	3.756000042	26.13999939	24.70599937	8.176000595
47	16.60449982	25.33799934	7.015999794	964	234	7	98.50771332	592	28	562	28	7.553666115	27.25774956	741.5776978	29.88400078	2.171999931	27.71199989	24.48867035	7.015999794
191	14.27532959	25.30200005	2.676666975	1009	258	21	84.91988373	555	80	551	80	8.483333588	26.12507057	924.1583252	29.92399979	-2.548000097	32.47200012	25.04067039	2.676666975
146	13.52332973	25.29932976	1.28133297	644	118	7	70.90878296	321	26	286	26	10.3133297	28.4772892	964.2714233	31.30800056	-4.907999992	36.2159996	23.69599915	1.28133297
50	13.61483002	25.11599922	1.64199996	622	109	8	66.79115295	292	27	254	27	10.21767044	28.71422005	942.7144775	31.11599922	-4.467999935	35.58399963	23.57666969	1.64199996
257	15.2396698	25.10400009	4.764667034	1588	248	45	51.37994003	701	180	507	202	7.551332951	24.99117088	828.0560913	30.1439991	-0.071999997	30.2159996	19.3920002	6.703332901
231	13.08683014	25.0273304	-0.166666701	730	224	8	107.3158035	468	30	468	30	10.95433044	29.50424004	1017.629028	30.16399956	-6.964000225	37.12799835	25.0273304	-0.166666701
57	12.0994997	24.9006691	-2.078666925	564	197	3	136.0518036	433	10	433	10	11.63700008	28.89027023	1097.463989	30.76799965	-9.512000084	40.27999878	24.9006691	-2.078666925
221	15.52900028	24.89599991	5.552667141	1217	198	30	57.16978073	533	106	458	106	8.078666687	27.51214981	786.3928833	30.14800072	0.783999979	29.36400032	19.65467072	5.552667141
253	13.26082993	24.83666992	0.96999979	582	118	5	76.19281006	302	19	271	19	11.56299973	30.99667931	961.1157837	30.86000061	-6.443999767	37.30400085	23.39067078	0.96999979
220	15.77583027	24.80932999	6.057332993	1174	186	19	62.53845978	522	66	486	66	6.925666809	24.8552494	758.128418	30.27599907	2.411999941	27.86400032	22.95932961	6.057332993
260	16.35083008	24.73867035	7.083333015	954	236	7	98.13664246	581	30	559	30	7.902332783	28.56539917	716.4099731	29.44400024	1.779999971	27.66399956	24.00333023	7.083333015
274	11.83067036	24.72533035	-2.450000048	540	186	2	134.2075958	410	8	410	8	11.77667046	28.91540909	1105.214966	30.58399963	-10.14400005	40.72800064	24.72533035	-2.450000048
2	15.49417019	24.5613308	5.857999802	930	227	4	97.24024963	560	17	532	17	7.787000179	27.57435989	753.3654175	29.41600037	1.175999999	28.23999977	23.60466957	5.857999802
271	15.45349979	24.55266953	5.605999947	1238	206	32	56.67303085	544	120	466	120	7.709667206	27.03627968	771.4207153	29.51199913	0.995999992	28.51600075	19.64666939	5.605999947
224	15.21949959	24.5	5.381999969	1267	211	25	60.27896118	562	84	503	84	7.551667213	26.22834969	776.0097046	29.80800056	1.016000032	28.79199982	22.60466957	5.381999969
101	19.25333023	24.43066978	12.67733002	841	191	5	97.18209076	507	21	507	21	11.09066963	45.01813126	492.8880005	29.79199982	5.156000137	24.63599968	24.43066978	12.67733002
278	13.89332962	24.40133095	2.766666889	1366	226	28	56.59199905	601	121	601	121	8.492667198	26.64950943	875.4558716	29.25200081	-2.615999937	31.86800003	24.40133095	2.766666889
85	12.48499966	24.38999939	-0.328666687	541	130	4	91.41808319	320	15	299	15	11.96467018	30.98049927	998.2387085	30.72400093	-7.895999908	38.61999893	22.86599922	-0.328666687
48	13.26449966	24.38266945	1.523332953	673	136	7	73.51009369	338	25	308	25	11.62432957	32.11141968	918.4921265	30.45599937	-5.743999958	36.20000076	23.0293293	1.523332953
162	14.87133026	24.37067032	4.791999817	1379	225	26	61.6658783	596	86	590	86	7.875999928	26.51137924	792.3054199	29.86400032	0.156000003	29.70800018	22.34799957	4.791999817
252	15.43966961	24.31067085	5.821332932	1074	182	18	65.62271118	499	59	463	59	7.597332954	27.11009979	748.2512817	29.80400085	1.779999971	28.02400017	22.63400078	5.821332932
194	14.80449963	24.27866936	4.848667145	1307	214	21	62.93638992	559	73	553	73	7.959000111	26.66152954	785.1356812	29.97599983	0.123999998	29.85199928	22.21733093	4.848667145
186	11.64500046	24.22400093	-2.470666885	507	170	2	131.2917023	378	9	378	9	12.23132992	29.98464012	1084.39502	30.07999992	-10.71199989	40.79199982	24.22400093	-2.470666885
219	15.42082977	24.15732956	5.895999908	1063	186	17	67.24926758	501	56	468	56	7.658332825	27.65539932	739.1630249	29.48800087	1.796000004	27.69199944	22.53000069	5.895999908
109	12.58850002	24.04667091	0.305333287	567	131	5	85.3666687	321	18	295	18	11.14099979	30.5467205	957.0512695	29.8560009	-6.616000175	36.47200012	22.60199928	0.305333287
52	12.63883018	23.94067001	1.067332983	667	121	4	75.79192352	344	18	290	18	9.903000832	28.45035934	919.1027832	29.82799911	-4.980000019	34.80799866	22.45667076	1.067332983
223	15.01982975	23.93733025	5.323999882	1204	199	30	58.1975708	525	107	468	107	7.528333187	26.88306046	757.701416	28.74799919	0.744000018	28.00399971	22.33666992	5.323999882
243	14.42282963	23.91467094	4.420000076	1470	247	32	58.2274704	649	113	584	113	7.845665932	26.52355003	792.52948	28.95599937	-0.624000013	29.57999992	21.93600082	4.420000076
55	14.85249996	23.72332954	5.234666824	1088	181	17	65.50466156	500	57	467	57	7.398333073	26.55920982	747.2783203	29.21199989	1.355999947	27.8560009	22.02333069	5.234666824
166	10.25117016	23.65133095	-4.897999763	503	171	3	130.5628052	374	9	374	9	12.10167027	28.37037086	1159.634033	29.38800049	-13.26799965	42.65599823	23.65133095	-4.897999763
172	9.276499748	23.59532928	-6.852665901	699	188	7	103.4694977	439	24	439	24	10.2936697	23.79707909	1232.69104	28.68000031	-14.57600021	43.25600052	23.59532928	-6.852665901
40	13.73383045	23.57600021	3.494667053	997	175	11	67.1762619	455	42	425	42	8.875666618	28.92980957	808.7564697	28.83600044	-1.843999982	30.68000031	22.6486702	3.494667053
227	14.39249992	23.47200012	4.739999771	1288	188	20	60.8166008	548	69	509	69	6.687666893	24.09795952	756.6375122	28.70800018	0.95599997	27.75200081	21.52132988	4.739999771
53	14.38617039	23.34199905	4.702000141	1122	186	20	63.48965836	509	65	469	65	7.415667057	26.37900925	754.3604736	28.79999924	0.688000023	28.11199951	21.63133049	4.702000141
225	14.28600025	23.31599998	4.593999863	1199	196	22	61.78665924	534	73	489	73	7.203332901	25.72252083	758.7211914	28.60000038	0.596000016	28.00399971	21.50132942	4.593999863
269	6.881165981	23.14133072	-11.34733009	441	143	1	121.6716003	316	6	316	6	12.42300034	25.09291077	1397.765991	29.02000046	-20.48800087	49.50799942	23.14133072	-11.34733009
65	7.844666958	23.09600067	-9.444000244	646	170	5	102.7528992	408	18	408	18	11.65732956	24.72079086	1314.68103	28.68799973	-18.46800041	47.15599823	23.09600067	-9.444000244
22	10.06400013	23.06467056	-4.625332832	766	206	10	101.6992035	473	32	473	32	9.423999786	23.78116035	1125.983032	27.81999969	-11.80799961	39.62799835	23.06467056	-4.625332832
99	7.850667	23.04332924	-9.006666183	519	152	2	110.2497025	342	8	342	8	11.83533001	25.60430908	1298.60498	28.95199966	-17.27199936	46.22399902	23.04332924	-9.006666183
196	14.99433041	23.03866959	5.987332821	1439	348	17	93.15020752	835	58	835	58	7.019332886	27.14779091	687.2211304	27.40800095	1.552000046	25.8560009	23.03866959	5.987332821
159	8.741166115	22.97666931	-7.391334057	484	158	2	121.0044022	342	7	342	7	12.92766953	28.48004913	1234.989014	28.92399979	-16.46800041	45.39199829	22.97666931	-7.391334057
168	12.02167034	22.95932961	0.582666576	714	182	11	94.23069	427	42	427	44	5.995333195	19.53132057	917.8798218	27.0359993	-3.660000086	30.69599915	22.95932961	1.38933301
23	15.11950016	22.92532921	6.245999813	1290	297	17	90.8948822	742	56	734	56	8.381001472	31.22578049	671.2476807	27.88400078	1.04400003	26.84000015	22.20866966	6.245999813
128	17.35582924	22.71999931	10.79133034	923	214	6	98.7385788	559	21	559	21	10.87699986	45.54858017	492.930603	27.48399925	3.604000092	23.87999916	22.71999931	10.79133034
215	7.524833202	22.70800018	-9.373332977	487	146	2	112.8675995	328	7	328	7	12.13232994	26.21507072	1301.644043	28.70000076	-17.57999992	46.27999878	22.70800018	-9.373332977
236	10.24100018	22.69333076	-3.471333027	427	106	3	100.3498001	263	11	263	11	12.84066963	31.13342094	1061.869995	29.5	-11.74400043	41.24399948	22.69333076	-3.471333027
45	8.817832947	22.67733002	-6.731999874	562	177	2	119.3480988	390	9	390	9	10.83767033	25.75001907	1193.870972	27.60400009	-14.48400021	42.08800125	22.67733002	-6.731999874
74	8.455666542	22.62133026	-7.376667023	480	150	2	120.033699	339	7	339	7	13.20133018	29.20391083	1219.321045	28.76399994	-16.44000053	45.20399857	22.62133026	-7.376667023
98	8.548999786	22.58600044	-7.160666943	498	158	2	121.5915985	354	7	354	7	12.98532963	29.01361084	1208.756958	28.52799988	-16.22800064	44.75600052	22.58600044	-7.160666943
163	9.142666817	22.57266998	-5.865334034	472	145	2	120.7069016	337	9	337	9	13.09132957	30.38278008	1157.769043	28.74399948	-14.34399986	43.08800125	22.57266998	-5.865334034
30	8.908333778	22.56666946	-6.550000191	806	220	9	104.2940979	507	30	507	30	10.01533031	24.01067924	1180.44397	27.50399971	-14.20800018	41.7120018	22.56666946	-6.550000191
73	8.83033371	22.56399918	-6.495999813	563	177	2	119.7062988	392	10	392	10	10.74466991	25.7542305	1180.432007	27.47599983	-14.24400043	41.72000122	22.56399918	-6.495999813
21	5.508832932	22.50799942	-13.58467007	447	149	1	120.1121979	315	6	315	6	11.73700047	23.15354919	1464.723999	28.59600067	-22.09600067	50.69200134	22.50799942	-13.58467007
26	6.802834034	22.49600029	-10.17000008	378	127	1	127.3962021	285	3	285	3	12.33232975	26.27255058	1330.102051	29.19599915	-17.74399948	46.93999863	22.49600029	-10.17000008
187	10.20882988	22.47467041	-3.496000051	446	114	4	102.982399	283	15	275	15	13.49633026	32.371521	1053.375977	29.4279995	-12.26399994	41.69200134	20.7859993	-3.496000051
108	9.062166214	22.45000076	-5.852000237	561	180	2	126.6032028	406	8	406	8	12.50166988	29.12783051	1147.407959	28.33200073	-14.5880003	42.91999817	22.45000076	-5.852000237
11	10.30817032	22.41132927	-3.265332937	439	116	3	105.8022003	282	11	275	11	13.79166985	33.23934174	1042.79895	29.18400002	-12.30799961	41.49200058	20.75600052	-3.265332937
39	8.843333244	22.40666962	-6.259333134	568	176	3	119.9750977	396	11	396	11	11.35533047	27.20231056	1167.182983	27.51199913	-14.23200035	41.74399948	22.40666962	-6.259333134
127	12.36966991	22.38199997	1.985999942	774	138	7	69.07141113	365	28	325	28	9.737333298	30.69776917	819.9730835	27.86800003	-3.851999998	31.71999931	21.24666977	1.985999942
89	5.192667007	22.31732941	-13.8986702	434	145	1	121.9553986	310	5	310	5	11.35999966	22.45591927	1467.349976	28.36800003	-22.21999931	50.58800125	22.31732941	-13.8986702
95	8.527500153	22.25466919	-6.906000137	926	255	9	104.9562988	587	34	587	34	10.48167038	24.65346909	1179.480957	27.72400093	-14.79199982	42.51599884	22.25466919	-6.906000137
173	12.98517036	22.22133064	3.217333078	1410	211	25	60.4759407	599	83	574	83	7.49033308	26.17167091	768.7678223	27.44799995	-1.172000051	28.62000084	20.26066971	3.217333078
177	8.843999863	22.1506691	-5.947332859	979	273	9	103.9328003	611	37	611	37	10.18000031	24.83168983	1137.512939	27.68000031	-13.31599998	40.99599838	22.1506691	-5.947332859
92	7.551332951	22.03932953	-9.03666687	835	218	8	103.0242996	527	29	527	29	11.2946701	24.68024063	1256.040039	27.77199936	-17.99200058	45.76399994	22.03932953	-9.03666687
134	12.38232994	22.02000046	2.266000032	1120	191	14	65.58486176	495	52	476	52	8.860666275	29.01712036	794.7025146	27.38800049	-3.148000002	30.5359993	21.21266937	2.266000032
161	9.205833435	21.90732956	-4.81400013	546	183	4	128.7826996	403	12	403	12	11.24499989	28.23390961	1085.447021	27.66399956	-12.16399956	39.82799911	21.90732956	-4.81400013
63	5.117166996	21.84866905	-13.67667007	603	171	5	107.7117996	396	15	396	15	11.61433029	22.85386086	1431.81897	28.21199989	-22.6079998	50.81999969	21.84866905	-13.67667007
41	9.785666466	21.84532928	-3.536000013	504	116	3	94.29364777	306	11	283	11	12.49866962	31.18429947	1026.442017	28.4640007	-11.61600018	40.08000183	20.29067039	-3.536000013
20	7.555666924	21.84399986	-8.424666405	438	134	2	115.4701004	303	8	303	8	13.34667015	29.34107018	1230.062988	27.88800049	-17.60000038	45.48799896	21.84399986	-8.424666405
137	7.670499802	21.82266998	-8.028665543	476	151	1	120.8554993	338	6	338	6	12.90832996	28.85704041	1213.13501	28.00399971	-16.72800064	44.73199844	21.82266998	-8.028665543
175	8.129499435	21.77267075	-7.440667152	481	120	3	102.2600021	309	12	286	12	13.66432953	30.07115936	1179.738037	29.19599915	-16.24399948	45.43999863	19.81867027	-7.440667152
201	9.326833725	21.75333023	-4.449999809	499	154	2	112.6332016	328	10	319	10	13.28299999	32.43870163	1058.64502	28.23600006	-12.71199989	40.94800186	19.94599915	-4.449999809
242	9.922833443	21.66867065	-3.078000069	544	134	4	95.75153351	330	16	316	16	12.01432991	31.07369041	1000.822998	27.87999916	-10.7840004	38.66400146	20.2053299	-3.078000069
51	8.403665543	21.66399956	-6.645999908	472	116	2	101.2277985	302	9	278	9	13.56400013	30.50831985	1144.477051	28.91200066	-15.54800034	44.45999908	19.79800034	-6.645999908
117	9.394499779	21.61932945	-4.152667046	498	114	3	95.62693787	305	10	283	10	12.8276701	31.45269012	1041.852051	28.37599945	-12.40799999	40.7840004	19.99799919	-4.152667046
226	12.56667042	21.58333015	2.966666937	1340	193	23	59.80830002	564	77	530	77	6.723999977	24.35173035	752.5001221	26.59199905	-1.019999981	27.61199951	19.66132927	2.966666937
75	5.696499825	21.52466965	-12.32732964	701	187	6	102.6622009	446	21	446	21	12.36499977	24.94149971	1364.276001	27.68000031	-21.89599991	49.57600021	21.52466965	-12.32732964
32	7.177000046	21.51000023	-8.619333267	432	117	2	106.6362	283	8	283	8	13.08533001	29.36301041	1226.114014	28.16799927	-16.39599991	44.56399918	21.51000023	-8.619333267
102	3.645167112	21.43932915	-16.41799927	503	152	2	114.4207001	343	9	343	9	11.54432964	22.11388969	1531.209961	27.28000069	-24.92399979	52.20399857	21.43932915	-16.41799927
147	4.414332867	21.33132935	-14.33932972	409	137	1	124.555603	300	5	300	5	12.48332977	24.75083923	1448.458008	27.65200043	-22.7840004	50.43600082	21.33132935	-14.33932972
179	8.685166359	21.28333092	-5.388000011	494	118	2	100.2230988	312	8	291	8	13.10632992	30.90242004	1078.749023	28.37999916	-14.03199959	42.41199875	19.59466934	-5.388000011
181	7.466499805	21.25399971	-8.228000641	406	113	2	104.8451996	262	8	262	8	14.19099998	30.53930092	1196.362061	28.2159996	-18.25200081	46.4679985	21.25399971	-8.228000641
88	4.408500195	21.24600029	-14.18266964	408	136	2	124.0084991	299	6	299	6	12.45166969	24.74497032	1438.100952	27.63999939	-22.68000031	50.31999969	21.24600029	-14.18266964
12	7.413332939	21.22332954	-8.250666618	409	114	2	104.1520996	263	9	263	9	14.35200024	30.74814034	1195.239014	28.38800049	-18.28800011	46.67599869	21.22332954	-8.250666618
160	7.511000156	21.22200012	-7.774666786	503	155	2	121.6141968	359	8	359	8	12.60933018	28.79105949	1176.803955	27.47999954	-16.31599998	43.79600143	21.22200012	-7.774666786
9	9.657833099	21.21467018	-2.493333101	583	110	4	80.80259705	320	16	274	16	10.68700027	28.75942039	955.4136963	27.60400009	-9.555999756	37.15999985	19.77466965	-2.493333101
114	7.317832947	21.08399963	-7.910666943	387	104	3	101.8457031	240	12	240	12	13.37767029	29.77578926	1175.724976	28.30800056	-16.62000084	44.9280014	21.08399963	-7.910666943
83	3.743833065	21.01066971	-16.0340004	578	152	4	102.8817978	369	15	369	15	13.05967045	24.30880928	1493.597046	27.76000023	-25.9640007	53.72399902	21.01066971	-16.0340004
29	5.366666794	20.91600037	-12.22733021	813	205	7	99.90576935	510	26	510	26	13.12333012	26.31613922	1333.022949	27.26799965	-22.60000038	49.86800003	20.91600037	-12.22733021
154	5.366666794	20.91600037	-12.22733021	813	205	7	99.90576935	510	26	510	26	13.12333012	26.31613922	1333.022949	27.26799965	-22.60000038	49.86800003	20.91600037	-12.22733021
66	9.57883358	20.87932968	-2.512000084	564	107	4	81.70279694	312	15	272	15	10.58767033	29.33522034	943.0189819	26.66399956	-9.42800045	36.09199905	19.44667053	-2.512000084
94	4.410665989	20.87400055	-14.54267025	550	125	3	98.09326172	340	13	340	13	12.51399994	24.45286942	1429.43396	27.25600052	-23.92000008	51.17599869	20.87400055	-14.54267025
15	11.17416954	20.87133026	1.047999978	1162	200	17	64.8996582	512	59	509	59	8.930333138	29.18791008	799.6668091	25.97200012	-4.624000072	30.59600067	20.06533051	1.047999978
240	8.508666992	20.86733055	-5.263999939	424	109	2	106.1512985	271	8	270	8	13.1013298	31.46937943	1059.374023	27.63199997	-14	41.63199997	19.24267006	-5.263999939
69	16.32416916	20.79932976	10.51132965	1006	186	15	77.993927	528	55	528	55	11.53232956	49.93217087	423.7911072	25.29599953	2.200000048	23.09600067	20.79932976	10.51132965
97	3.762332916	20.77599907	-15.33533001	567	130	4	93.8303833	339	18	339	18	11.21667004	22.22529984	1464.067017	27.57999992	-22.88800049	50.4679985	20.77599907	-15.33533001
16	4.128334045	20.74467087	-14.82999992	566	130	3	98.11981201	351	13	351	13	12.57933044	24.48102951	1434.557983	27.29599953	-24.08799934	51.38399887	20.74467087	-14.82999992
209	4.471000195	20.73800087	-14.6013298	697	191	7	102.6088028	445	23	445	23	12.15867043	23.84613037	1420.844971	26.18799973	-24.79999924	50.98799896	20.73800087	-14.6013298
37	8.952166557	20.73332977	-4.03000021	544	136	3	99.26493835	336	14	326	14	12.15367031	31.16643906	1001.895996	27.15999985	-11.83600044	38.99599838	19.30932999	-4.03000021
110	2.584832907	20.71467018	-17.93066978	448	141	2	117.6116028	311	8	311	8	12.10433006	22.50712967	1564.134033	27.04000092	-26.73999977	53.77999878	20.71467018	-17.93066978
222	14.57999992	20.64999962	7.062666893	1201	247	16	83.73061371	651	54	651	54	9.236000061	38.68320084	552.309021	25.11199951	1.235999942	23.87599945	20.64999962	7.062666893
46	7.942333221	20.62400055	-6.274666786	119	31	1	89.19457245	71	4	68	4	14.47000027	33.40567017	1089.618042	28.33600044	-14.97999954	43.31600189	19.38599968	-6.274666786
139	4.445833206	20.60066986	-13.02667046	418	145	1	129.6389008	317	5	317	5	13.07567024	26.95791054	1365.088013	27.02799988	-21.47599983	48.50400162	20.60066986	-13.02667046
38	12.80233002	20.60000038	4.016665936	1065	200	16	73.17933655	513	51	511	51	7.893332958	30.36832047	668.2138062	25.55599976	-0.43599999	25.99200058	19.24666977	4.016665936
171	6.028666019	20.54667091	-10.26399994	281	83	2	115.4505005	190	6	190	6	13.68733025	29.04534912	1248.255005	27.7840004	-19.34000015	47.12400055	20.54667091	-10.26399994
205	2.747334003	20.51733017	-17.24399948	448	142	2	118.7423019	315	8	315	8	13.20800018	24.65467072	1533.348022	27.16399956	-26.40800095	53.5719986	20.51733017	-17.24399948
302	5.34649992	20.51333046	-11.00133038	194	55	1	115.4096985	134	4	133	4	13.03499985	27.48144913	1278.43103	28.09199905	-19.34000015	47.43199921	18.62000084	-11.00133038
202	12.66217041	20.45866966	3.785332918	1023	201	12	84.15931702	551	40	551	40	9.200333595	33.17108917	671.0914917	25.70400047	-2.032000065	27.73600006	20.45866966	3.785332918
140	4.008832932	20.44267082	-14.45866966	568	118	6	84.08035278	312	24	312	24	11.56299973	23.32755089	1415.619995	27.01199913	-22.55599976	49.56800079	20.44267082	-14.45866966
17	10.77066994	20.36866951	0.84799999	811	142	7	70.38838959	388	28	341	28	8.755332947	29.34880066	785.1864014	25.37999916	-4.452000141	29.83200073	19.34799957	0.84799999
254	9.062166214	20.3579998	-3.219332933	588	139	4	90.68627167	344	16	326	16	11.00699997	30.21577072	951.3295288	26.16799927	-10.26000023	36.4280014	19.0273304	-3.219332933
198	3.671667099	20.35466957	-15.65266991	577	118	6	81.5378418	307	23	307	23	10.49267006	21.07637978	1457.769043	26.4640007	-23.31999969	49.7840004	20.35466957	-15.65266991
119	9.020500183	20.28000069	-3.084666967	539	108	3	85.46260071	306	11	272	11	10.97099972	30.22979927	942.1088257	26.05999947	-10.23200035	36.29199982	18.92933083	-3.084666967
14	2.001332998	20.27066994	-18.84799957	494	152	2	116.4048004	340	8	340	8	11.48600006	21.43869972	1585.958984	26.80400085	-26.77199936	53.57600021	20.27066994	-18.84799957
199	10.73832989	20.19000053	0.913999975	1149	188	16	64.59760284	501	56	478	56	7.958666801	27.2035408	776.87677	25.37999916	-3.875999928	29.25600052	19.42200089	0.913999975
123	15.43916988	20.17532921	9.283332825	937	190	14	83.51103973	522	45	522	45	11.00366974	47.41324997	452.6036987	24.93199921	1.723999977	23.20800018	20.17532921	9.283332825
28	2.553167105	20.15467072	-17.36532974	590	141	4	97.14164734	358	18	358	18	11.88833046	22.61170959	1519.390015	27.1439991	-25.43199921	52.57600021	20.15467072	-13.5340004
72	4.194499969	20.14732933	-12.99199963	418	143	2	128.5034943	316	6	316	6	13.40832996	27.9061203	1346.265991	26.57600021	-21.47200012	48.04800034	20.14732933	-12.99199963
138	5.894165993	20.12266922	-10.04599953	990	271	8	104.8727036	630	33	630	33	11.31499958	25.31546021	1214.363037	25.6079998	-19.08799934	44.69599915	20.12266922	-10.04599953
68	1.978667021	19.95599937	-18.70400047	577	130	6	89.19386292	330	21	330	21	11.22399998	20.93092918	1562.317017	26.65999985	-26.9640007	53.62400055	19.95599937	-18.70400047
244	1.95333302	19.9279995	-18.10400009	477	148	2	117.4522018	331	10	331	10	13.3133297	24.56152916	1542.802002	27.06399918	-27.13999939	54.20399857	19.9279995	-14.1420002
200	2.960000038	19.81067085	-15.80599976	274	79	2	113.6439972	192	6	192	6	13.51266956	26.05805969	1443.217041	27.60000038	-24.25600052	51.85599899	19.81067085	-15.80599976
182	8.304667473	19.79599953	-4.274000168	665	167	7	93.44072723	389	24	387	24	12.01200008	32.04909134	971.0383301	25.54800034	-11.93200016	37.47999954	18.26267052	-4.274000168
142	4.475832939	19.70800018	-12.87199974	560	127	3	95.04691315	334	13	334	13	12.29633045	26.10907936	1317.880005	25.76000023	-21.33600044	47.09600067	19.70800018	-12.87199974
125	1.137666941	19.62999916	-19.88199997	519	150	3	111.8591995	349	11	349	11	11.52532959	21.31952095	1599.230957	25.95599937	-28.10400009	54.06000137	19.62999916	-19.88199997
299	14.91182995	19.62067032	8.81799984	886	174	12	82.88375854	488	40	488	40	8.97966671	43.74349976	444.0198975	22.99600029	2.467999935	20.52799988	19.62067032	8.81799984
81	2.665499926	19.5426693	-15.57332993	449	147	2	124.1567001	328	7	328	7	12.78633022	25.48093033	1426.762939	26.68799973	-23.49200058	50.18000031	19.5426693	-15.57332993
256	0.929833293	19.54199982	-20.34799957	506	148	3	112.5263977	341	11	341	11	11.88033009	21.63050079	1613.578003	26.04800034	-28.87599945	54.92399979	19.54199982	-20.34799957
6	4.756000042	19.54000092	-11.61400032	415	104	3	97.71588135	251	11	251	11	12.32133007	27.5152607	1271.599976	26.07600021	-18.70400047	44.77999878	19.54000092	-11.61400032
237	5.400000095	19.51799965	-10.38066959	440	129	1	117.5541992	309	5	309	5	13.2773304	29.22719955	1211.883057	26.38800049	-19.04000092	45.4280014	19.51799965	-10.38066959
152	4.087166786	19.49267006	-13.31999969	831	209	8	98.24432373	518	32	518	32	12.42033005	25.48073959	1318.264038	26.09199905	-22.65200043	48.74399948	19.49267006	-13.31999969
122	13.69017029	19.46266937	6.709332943	1002	203	11	85.86279297	547	37	547	37	10.13766956	42.71728897	520.4714966	23.98800087	0.256000012	23.73200035	19.46266937	6.709332943
235	9.920166969	19.44333076	0.043999951	1264	212	20	62.89295959	549	72	549	72	8.009666443	27.24375916	783.6885986	24.28000069	-5.119999886	29.39999962	19.44333076	0.043999951
77	4.437666893	19.35532951	-12.16067028	382	95	4	95.33470917	231	13	231	13	12.6353302	27.45618057	1284.453003	26.05999947	-19.95999908	46.02000046	19.35532951	-12.16067028
275	5.171999931	19.29533005	-10.6486702	345	96	3	110.8283005	228	10	226	10	14.14799976	30.29030991	1211.406006	26.84799957	-19.86000061	46.70800018	17.41799927	-10.6486702
112	13.79683018	19.27799988	7.288000107	916	197	7	95.02703857	536	21	536	21	10.53633022	45.13507843	490.2026978	23.57999992	0.236000001	23.34399986	19.27799988	7.288000107
24	4.617166996	19.2140007	-11.5	377	96	3	97.21748352	231	11	231	11	12.59632969	27.86059952	1251.347046	25.97200012	-19.23999977	45.2120018	19.2140007	-11.5
31	11.0776701	19.16066933	2.098666906	805	160	4	84.44854736	425	19	416	19	10.25533009	34.94388962	686.6705933	24.91200066	-4.43599987	29.34799957	18.44532967	2.098666906
255	3.450999975	19.10333061	-14.38199997	568	133	3	98.96230316	354	13	354	13	11.76467037	24.38575935	1352.911011	25.36000061	-22.88400078	48.24399948	19.10333061	-14.38199997
211	2.162667036	18.96800041	-16.19067001	448	148	2	124.9766998	328	7	328	7	13.02867031	25.83617973	1428.802002	26.07600021	-24.35199928	50.4280014	18.96800041	-16.19067001
5	2.040832996	18.91600037	-16.95800018	279	81	2	114.308403	196	6	196	6	13.51099968	25.97270012	1452.579956	26.69199944	-25.32799911	52.02000046	18.91600037	-16.95800018
268	3.61533308	18.89467049	-12.94733047	352	109	2	117.9994965	251	7	251	7	13.36867046	28.36190033	1296.271973	26.31599998	-20.81999969	47.13600159	18.89467049	-12.94733047
141	4.548832893	18.8286705	-11.34267044	611	138	5	95.05843353	372	20	372	20	12.7423296	28.18851089	1221.405029	24.9640007	-20.23999977	45.20399857	18.8286705	-11.34267044
188	7.146500111	18.82266998	-5.767333031	276	67	0	95.7921524	165	3	159	3	13.18233013	32.37947845	993.9467773	26.45999908	-14.25199986	40.7120018	17.48999977	-5.767333031
135	10.07849979	18.79533005	0.671333313	680	130	3	81.83371735	350	14	337	14	9.626333237	32.25550079	727.5825806	24.36400032	-5.480000019	29.84399986	17.90800095	0.671333313
78	3.363832951	18.72467041	-13.67199993	359	108	2	116.0203018	252	8	252	8	12.88700008	27.05080032	1314.712036	26.13199997	-21.50799942	47.63999939	18.72467041	-13.67199993
176	0.848166823	18.70667076	-19.77667046	637	159	6	104.8310013	412	20	412	20	13.60900021	24.13799095	1558.947021	26.22800064	-30.15200043	56.38000107	18.70667076	-19.77667046
279	2.388499975	18.59199905	-16.50933075	697	186	6	100.7389984	441	23	441	23	12.14900017	24.0860405	1412.447021	24.05999947	-26.37999916	50.43999863	18.59199905	-16.50933075
165	5.187167168	18.5786705	-9.61400032	428	113	3	108.5025024	278	11	278	11	14.55832958	32.12625885	1142.012939	26.13599968	-19.18000031	45.31600189	18.5786705	-9.61400032
1	12.46000004	18.57332993	5.627999783	976	156	14	60.58798981	409	59	409	99	10.53067017	43.00337982	528.6068115	22.81200027	-1.675999999	24.48800087	18.57332993	6.572667122
267	2.785000086	18.48467064	-14.52933025	317	86	2	106.9909973	211	7	211	7	11.94733047	25.28643036	1339.93396	25.80400085	-21.44400024	47.2480011	18.48467064	-14.52933025
61	13.23167038	18.4279995	6.914000034	815	177	5	90.23449707	461	22	461	22	13.10933018	49.84537888	477.1156006	24.26000023	-2.039999962	26.29999924	18.4279995	6.914000034
247	0.121333502	18.40800095	-20.6060009	495	154	2	119.2739029	347	8	347	8	15.48999977	26.73455048	1583.605957	26.31999969	-31.62000084	57.93999863	18.40800095	-20.6060009
120	7.207334042	18.40266991	-4.986000061	405	87	2	86.51495361	226	9	213	9	11.27466965	30.12684059	942.8671875	25.30400085	-12.11999989	37.42399979	17.02267075	-4.986000061
143	-1.016167045	18.34466934	-22.83399963	358	103	3	116.7963028	255	10	255	11	12.68766975	22.29661942	1671.204956	25.87999916	-31.02400017	56.90399933	18.34466934	-19.29999924
3	-0.964333415	18.28733063	-22.71467018	361	103	3	116.6874008	257	9	257	11	12.59200001	22.20498085	1663.034058	25.77599907	-30.93199921	56.70800018	18.28733063	-19.07666969
80	1.77699995	18.26600075	-16.40666962	309	91	3	111.6399994	213	9	213	9	13.30266953	26.35025978	1405.149048	26.0720005	-24.41200066	50.48400116	18.26600075	-16.40666962
56	12.58250046	18.1760006	6.051332951	827	179	5	90.83281708	470	21	470	21	12.04967022	47.85411835	496.7905884	23.21199989	-1.968000054	25.18000031	18.1760006	6.051332951
93	2.79399991	18.13800049	-14.51867008	351	100	2	112.1146011	241	7	241	7	13.1619997	27.3070507	1323.584961	25.57600021	-22.62400055	48.20000076	18.13800049	-14.51867008
183	8.242833138	18.04866982	-2.006000042	732	129	5	75.55489349	372	20	324	20	8.426333427	27.76935959	808.2416992	23.12400055	-7.21999979	30.34399986	17.04000092	-2.006000042
170	3.816167116	18.04133034	-11.96399975	437	128	1	114.8200989	303	7	303	7	12.87899971	28.61491013	1218.639038	24.84399986	-20.16399956	45.00799942	18.04133034	-11.96399975
43	-1.374333024	18.02000046	-23.46067047	335	99	2	120.2530975	243	7	243	10	12.83333015	22.33749008	1681.29895	25.4640007	-31.98800087	57.45199966	18.02000046	-19.80867004
144	2.731667042	17.96467018	-14.29267025	374	97	3	100.7528992	238	11	238	11	12.3380003	26.57677078	1311.302002	24.92399979	-21.5	46.42399979	17.96467018	-14.29267025
148	2.938499928	17.95199966	-14.16133022	678	159	7	95.00608063	416	26	416	26	12.64832973	26.41893959	1296.020996	24.3560009	-23.52000046	47.87599945	17.95199966	-14.16133022
303	3.217833042	17.89533043	-13.24466991	318	91	4	110.4107971	210	13	208	13	13.7576704	28.62602043	1259.942017	25.70800018	-22.35199928	48.06000137	16.00933075	-13.24466991
298	7.146832943	17.85333061	-4.850667	423	89	0	94.29425049	243	3	237	3	12.99433041	33.31196976	917.3500977	25.12000084	-13.88799953	39.00799942	16.75	-4.850667
158	7.354499817	17.77132988	-3.919332981	570	106	2	83.18112946	294	9	281	9	10.2423296	29.4489193	870.8165283	24.24799919	-10.53199959	34.77999878	16.49600029	-3.919332981
82	2.718333006	17.73399925	-14.24666977	384	111	1	114.1905975	266	6	266	6	13.38000011	27.76164055	1294.996948	25.21999931	-22.97599983	48.19599915	17.73399925	-14.24666977
296	7.267833233	17.71266937	-4.56666708	413	90	0	95.35961151	237	4	235	4	13.29699993	34.28475952	903.0507202	24.85199928	-13.93200016	38.7840004	16.71266937	-3.422667027
107	7.918334007	17.66132927	-2.236666918	727	128	5	75.24375153	368	20	322	20	8.800000191	28.80335045	802.7940063	22.83200073	-7.71999979	30.55200005	16.66867065	-2.236666918
121	6.834332943	17.62332916	-5.394000053	359	81	0	97.80103302	211	2	209	2	13.41932964	33.81888962	932.6011963	24.97599983	-14.70400047	39.68000031	16.56067085	-4.16466713
213	1.090167046	17.58132935	-17.61733055	332	96	2	111.7600021	229	7	229	7	13.13967037	25.86548996	1426.848999	25.24799919	-25.55200005	50.79999924	17.58132935	-17.61733055
262	2.388499975	17.54000092	-14.02466965	380	120	2	119.8850021	274	7	274	7	13.0303297	28.06325912	1287.370972	24.78800011	-21.6439991	46.43199921	17.54000092	-14.02466965
266	3.537167072	17.49533081	-11.75599957	486	145	2	115.3999023	337	8	337	8	12.07567024	27.86006927	1189.369019	23.73600006	-19.6079998	43.34400177	17.49533081	-11.75599957
249	-1.567000031	17.47332954	-22.99600029	377	113	2	120.5021973	273	7	273	10	13.02867031	23.20249939	1644.052002	25.10000038	-31.05200005	56.15200043	17.47332954	-19.56666946
261	3.629667044	17.47133064	-11.76599979	348	98	2	112.4833984	232	7	230	7	13.49800014	29.82324028	1183.97998	24.70400047	-20.55599976	45.25999832	15.72399998	-11.76599979
264	-0.378833294	17.45000076	-19.95133018	519	156	3	115.8794022	358	11	358	11	14.77033043	26.74234962	1523.261963	25.22400093	-30.00799942	55.23199844	17.45000076	-19.95133018
265	0.949666619	17.40666962	-17.37133026	317	91	2	109.538002	216	8	216	8	13.15999985	26.23394966	1412.483032	25.12400055	-25.04000092	50.16400146	17.40666962	-17.37133026
155	6.803999901	17.25867081	-4.278666019	531	103	3	82.33409119	289	13	263	13	11.03866959	31.47430038	871.5980835	23.51600075	-11.55599976	35.0719986	16.09466934	-4.278666019
118	6.011499882	17.15800095	-5.938666821	431	91	3	84.93618774	241	12	222	12	11.24633026	30.52750969	933.6710205	23.60000038	-13.23999977	36.84000015	15.81867027	-5.938666821
180	-2.049166918	17.08799934	-23.75132942	379	113	2	119.9857025	274	7	274	10	13.10033035	23.28865051	1662.843994	24.48399925	-31.76799965	56.2519989	17.08799934	-20.31666946
248	-2.441333055	16.97200012	-23.39800072	498	126	5	100.2068024	314	18	314	18	14.11133003	24.62882996	1651.637939	25.19599915	-32.09999847	57.29600143	16.97200012	-23.39800072
277	10.32666969	16.96467018	2.954667091	901	183	8	77.75074005	471	34	471	47	10.87932968	41.99217987	575.8618774	21.70400047	-4.203999996	25.90800095	16.96467018	4.11933279
212	2.808500051	16.90332985	-12.8853302	469	126	2	105.0106964	304	10	304	10	12.32499981	28.17528915	1213.055054	23.35199928	-20.3920002	43.74399948	16.90332985	-12.8853302
54	-1.601667047	16.86733055	-21.93333054	505	141	3	111.0264969	339	11	339	11	15.16399956	26.53461075	1581.680054	25.11599922	-32.0320015	57.14799881	16.86733055	-21.93333054
149	-2.756334066	16.7226696	-25.08333015	398	117	2	119.1163025	285	8	285	11	13.92800045	24.02042007	1692.978027	24.09199905	-33.89199829	57.98400116	16.7226696	-21.21533012
130	9.164666176	16.69466972	0.596000016	733	126	4	79.35520935	350	19	350	19	10.98132992	37.30578995	648.6959229	22.86400032	-6.572000027	29.43600082	16.69466972	0.596000016
276	2.480166912	16.67667007	-13.17133045	319	90	3	110.1309967	210	10	210	10	13.35033035	29.14920044	1208.626953	23.88800049	-21.91200066	45.79999924	16.67667007	-13.17133045
67	6.243332863	16.63067055	-4.806666851	529	103	3	82.82408905	289	13	263	13	10.71000004	31.08672905	867.6083984	22.66799927	-11.7840004	34.45199966	15.49400043	-4.806666851
208	-3.239000082	16.60400009	-24.45599937	462	114	5	98.82855225	292	18	292	18	14.52000046	25.03793907	1683.988037	25.06800079	-32.92399979	57.99200058	16.60400009	-24.45599937
27	-2.213666916	16.55800056	-23.40800095	408	124	2	120.9364014	295	8	295	11	13.45133018	24.01338005	1624.959961	24.22400093	-31.79199982	56.01599884	16.55800056	-20.01866913
241	4.499499798	16.55467033	-8.862000465	506	127	2	104.2440033	324	9	312	9	12.51366997	31.03587914	1029.348022	23.13599968	-17.18400002	40.31999969	15.14533043	-8.862000465
153	5.973667145	16.24666977	-5.423999786	557	104	2	83.43054962	291	10	279	10	10.82999992	30.64863014	872.6920166	22.61199951	-12.72399998	35.33599854	15.1893301	-5.423999786
263	-2.708499908	16.00399971	-23.80467033	417	125	2	119.4347992	299	7	299	10	13.31966972	23.98730087	1621.68396	23.5359993	-31.99200058	55.52799988	16.00399971	-20.52000046
250	-2.899167061	15.98933029	-24.18799973	414	124	2	119.9057007	298	7	298	10	13.35167027	23.93115044	1635.942993	23.54800034	-32.24399948	55.79199982	15.98933029	-20.86932945
210	-3.708832979	15.78866959	-25.94932938	421	122	3	116.3519974	295	9	295	10	13.70767021	23.81623077	1691.937988	23.1760006	-34.38000107	57.55599976	15.78866959	-22.15800095
217	-0.818999887	15.6619997	-18.94799995	429	132	4	113.1202011	295	14	295	14	14.49732971	28.14142036	1404.713989	23.37199974	-28.1439991	51.51599884	15.6619997	-18.94799995
293	5.28133297	15.59267044	-6.287333012	463	97	0	93.88838196	264	4	258	4	13.34399986	34.68135834	884.0971069	22.6439991	-15.83199978	38.47600174	14.5880003	-6.287333012
216	-2.511667013	15.46932983	-22.78733063	406	118	4	105.7770996	266	15	266	16	14.08067036	25.46784973	1557.810059	23.43199921	-31.8560009	55.2879982	15.46932983	-19.77400017
245	-0.932500124	15.41067028	-18.58333015	461	148	2	121.5038986	332	9	332	9	12.68367004	25.97409058	1384.31604	22.5720005	-26.26000023	48.83200073	15.41067028	-18.58333015
283	8.200666428	15.38066959	0.073999882	666	144	1	101.7675018	398	6	398	6	11.88799953	40.99309921	626.6658936	20.9640007	-8.036000252	29	15.38066959	0.073999882
297	4.950334072	15.37467003	-6.762000084	461	97	0	94.15496063	264	4	257	4	13.32800007	34.33282089	893.6240234	22.52799988	-16.29199982	38.81999969	14.32067013	-6.762000084
284	-0.060000129	15.20666981	-17.12067032	393	113	3	110.5114975	268	10	268	10	12.29333019	26.35113907	1315.498047	22.34000015	-24.31200027	46.65200043	15.20666981	-17.12067032
238	3.186000109	15.19733047	-10.02933025	513	129	2	104.7452011	328	9	319	9	11.96932983	30.2530899	1021.633972	21.52799988	-18.0359993	39.56399918	13.8313303	-10.02933025
104	-2.56983304	14.97000027	-22.14666939	434	125	5	103.9897995	281	18	281	18	14.12300014	25.92326927	1509.754028	23.04000092	-31.44000053	54.47999954	14.97000027	-22.14666939
207	0.025333321	14.87800026	-16.67532921	447	126	3	107.5751038	298	11	298	11	12.16399956	26.55662918	1284.115967	21.74799919	-24.05599976	45.80400085	14.87800026	-16.67532921
246	-4.022999763	14.7053299	-25.00799942	458	130	3	112.4503021	315	12	315	12	13.73466969	24.57181931	1612.036987	22.28800011	-33.60800171	55.89599991	14.7053299	-25.00799942
49	6.910999775	14.38399982	-1.607332945	415	116	1	127.0355988	302	3	302	3	14.34799957	44.26755905	649.0985718	21.31999969	-11.09200001	32.41199875	14.38399982	-1.607332945
189	0.581833422	13.72467041	-13.7840004	561	151	5	98.61799622	347	19	347	19	11.80967045	28.68372917	1119.988037	19.86000061	-21.31200027	41.17200089	13.72467041	-13.7840004
164	6.518667221	13.68200016	-1.463999987	753	160	4	93.56014252	413	13	413	13	12.0473299	41.02756119	614.7418823	19.49200058	-9.871999741	29.36400032	13.68200016	-1.463999987
280	6.773499966	13.59932995	-0.727333307	641	132	3	91.70118713	360	12	360	12	11.38033009	42.0186615	584.0734863	18.89999962	-8.184000015	27.08399963	13.59932995	-0.727333307
251	-3.596832991	13.57199955	-22.2859993	466	135	4	107.1044006	307	14	307	14	13.31567001	25.60507965	1463.744995	21.18000031	-30.8239994	52.00400162	13.57199955	-22.2859993
291	5.805500031	13.52000046	-2.575999975	560	116	3	95.07216644	324	13	324	13	13.7329998	43.42588043	655.2235107	20.3239994	-11.30000019	31.62400055	13.52000046	-1.851999998
44	6.626667023	13.45333004	-0.930666685	704	132	8	67.63951874	333	36	333	44	12.70732975	45.02952957	591.8463745	18.50799942	-9.711999893	28.21999931	13.45333004	0.003999949
84	5.619667053	13.11666965	-2.917332888	634	129	4	92.87194061	349	14	349	14	15.36666965	46.29072189	655.6862793	20.01600075	-13.18000031	33.19599915	13.11666965	-2.917332888
239	3.016166925	12.98466969	-8.507333755	436	95	1	96.81561279	254	5	254	5	14.12366962	36.27032852	874.4697266	20.15200043	-18.78800011	38.93999863	12.98466969	-7.36933279
214	5.052667141	12.7226696	-3.684000015	641	133	3	93.58674622	353	12	353	12	15.32266998	45.46245956	670.1564941	19.62800026	-14.07600021	33.70399857	12.7226696	-3.684000015
290	5.216667175	12.09867001	-2.348666906	428	106	2	104.476799	273	8	273	8	11.44332981	41.66059875	590.4381104	17.05200005	-10.41600037	27.46800041	12.09867001	-2.348666906
96	3.990667105	11.66666985	-4.365334034	556	118	4	94.67195129	323	14	323	14	14.62267017	45.02606964	654.8392944	18.40800095	-14.06799984	32.47600174	11.66666985	-3.612667084
76	4.045332909	11.48400021	-4.206666946	709	137	3	85.54102325	353	13	353	13	13.35266972	42.35176849	637.067688	18.20000076	-13.32800007	31.52799988	11.48400021	-4.206666946
285	4.813333988	11.38932991	-2.553333044	882	178	8	80.75727081	475	34	475	39	10.55000019	40.6896019	574.7401123	16.49600029	-9.43200016	25.9279995	11.38932991	-1.171332955
286	3.929167032	11.35733032	-4.18333292	596	131	3	95.94893646	352	13	352	13	12.3116703	41.50933075	635.7739868	17.21199989	-12.44799995	29.65999985	11.35733032	-4.18333292
295	1.850667	11.3513298	-8.724666595	492	108	1	96.48000336	285	5	285	5	12.80000019	35.64664841	815.0150757	17.71199989	-18.19599915	35.90800095	11.3513298	-8.724666595
129	1.709833026	10.91800022	-8.43599987	566	116	1	91.63143921	315	8	310	8	14.00232983	38.29541016	780.9096069	17.73200035	-18.83200073	36.56399918	10.20199966	-8.43599987
282	2.865667105	10.31599998	-5.137332916	705	142	7	85.80976868	385	26	385	26	10.67932987	38.66521835	633.4168701	15.52400017	-12.09599972	27.62000084	10.31599998	-3.765332937
301	2.706332922	10.28999996	-5.677332878	626	124	4	92.97367859	350	14	350	14	15.29067039	46.21212006	653.7041016	16.97200012	-16.11599922	33.08800125	10.28999996	-5.677332878
288	2.260833979	10.18200016	-6.300666809	585	122	4	94.32303619	337	14	337	14	13.99967003	43.05469894	673.8165894	16.81599998	-15.69999981	32.51599884	10.18200016	-6.300666809
289	2.485332966	9.68999958	-5.455999851	770	160	3	93.66177368	426	12	426	12	12.21267033	41.24785995	619.7437744	15.26399994	-14.34399986	29.6079998	9.68999958	-5.455999851
300	1.730833054	9.597333908	-7.090000153	686	139	3	90.81717682	368	14	368	14	15.11433029	44.26124954	680.4984131	16.25600052	-17.8920002	34.14799881	9.597333908	-6.207334042
294	-0.377166599	9.541999817	-11.43533039	389	89	1	106.3498993	252	4	252	4	13.70366955	36.87746811	852.6807251	16.10000038	-21.05999947	37.15999985	9.541999817	-10.15466976
287	0.970666587	8.800000191	-7.642000198	635	127	4	93.02008057	357	15	357	15	14.73600006	44.28416824	674.2932129	15.4119997	-17.86400032	33.27600098	8.800000191	-6.727334023
292	-0.251166612	7.654666901	-8.596666336	591	128	4	93.69242859	344	16	344	16	14.31099987	43.70037842	666.6677246	14.30000019	-18.44799995	32.7480011	7.654666901	-8.596666336
281	-1.083832979	6.537333012	-9.175999641	684	142	8	84.4235611	374	28	374	29	10.92432976	38.54740143	647.6553955	11.70400047	-16.63599968	28.34000015	6.537333012	-7.837333202
