# Supplementary material for: Prediction of the potentially suitable areas of Paeonia lactiflora in China based on Maxent and Marxan models
Source: Front Plant Sci. 2025 Jan 9;15:1516251. doi: 10.3389/fpls.2024.1516251 (PMC11754415; doi:10.3389/fpls.2024.1516251)
Supplement: Supplementary file 4 [file DataSheet4.csv]

	fc	rm	tune.args	auc.train	cbi.train	auc.diff.avg	auc.diff.sd	auc.val.avg	auc.val.sd	cbi.val.avg	cbi.val.sd	or.10p.avg	or.10p.sd	or.mtp.avg	or.mtp.sd	AICc	delta.AICc	w.AIC	ncoef
28	H	2.5	fc.H_rm.2.5	0.818726471	0.99	0.058527384	0.014418849	0.786475832	0.028671211	0.8905	0.024241837	0.141600076	0.069103553	0	0	7252.452979	0	0.527746683	17
27	LQH	2.5	fc.LQH_rm.2.5	0.816917128	0.979	0.046651237	0.029531345	0.783830444	0.022280533	0.7655	0.115246113	0.131516362	0.082220458	0	0	7255.01605	2.56307082	0.14650814	19
21	LQH	2	fc.LQH_rm.2	0.81951782	0.975	0.056595351	0.019287487	0.78442863	0.020022536	0.7465	0.116454569	0.148782344	0.086621726	0	0	7255.622129	3.169150273	0.108206481	22
22	H	2	fc.H_rm.2	0.821150346	0.987	0.068999504	0.008963398	0.766150714	0.003863155	0.854	0.038431758	0.2072552	0.072903205	0	0	7256.375173	3.922193822	0.074256067	22
34	H	3	fc.H_rm.3	0.817386505	0.986	0.055826626	0.020399704	0.787704388	0.026476928	0.90075	0.02125049	0.1105879	0.065691616	0	0	7256.977667	4.524688081	0.054941686	16
17	LQHP	1.5	fc.LQHP_rm.1.5	0.826698443	0.992	0.098606753	0.026618685	0.7489743	0.023978161	0.4885	0.331365357	0.214469178	0.159236791	0.006944444	0.013888889	7257.71578	5.262800864	0.037985935	34
23	LQHP	2	fc.LQHP_rm.2	0.823555882	0.991	0.096246095	0.028100424	0.747226461	0.024141619	0.46975	0.368776694	0.200580289	0.162738486	0	0	7258.872455	6.419476214	0.021303647	30
29	LQHP	2.5	fc.LQHP_rm.2.5	0.820501903	0.989	0.094205674	0.033155356	0.74744191	0.028081979	0.51075	0.311909576	0.183314307	0.190782732	0	0	7261.039623	8.586644123	0.007208741	27
33	LQH	3	fc.LQH_rm.3	0.814611246	0.97	0.05005161	0.01897785	0.783704174	0.032129168	0.78825	0.095020612	0.11434551	0.096624726	0	0	7261.306867	8.853887989	0.006307077	19
39	LQH	3.5	fc.LQH_rm.3.5	0.813038581	0.964	0.052898034	0.016614919	0.784882802	0.04059897	0.8115	0.097770139	0.11434551	0.107343149	0	0	7262.327	9.874021795	0.003787119	17
24	LQHPT	2	fc.LQHPT_rm.2	0.826081488	0.99	0.095314692	0.02474289	0.749585325	0.020625906	0.4985	0.320148403	0.221270928	0.175290858	0.003472222	0.006944444	7262.545762	10.09278344	0.003394732	34
35	LQHP	3	fc.LQHP_rm.3	0.816651038	0.986	0.089295462	0.039108871	0.749120886	0.031606438	0.503	0.353053348	0.173135464	0.194725162	0	0	7262.58772	10.13474112	0.003324256	23
40	H	3.5	fc.H_rm.3.5	0.816112457	0.988	0.052774652	0.026676567	0.789412792	0.024351468	0.90975	0.014384598	0.096746575	0.074012774	0	0	7263.069802	10.61682337	0.002612231	16
15	LQH	1.5	fc.LQH_rm.1.5	0.821870069	0.978	0.073236846	0.019169453	0.778138431	0.033464289	0.70325	0.092546835	0.172897641	0.093515402	0	0	7265.636034	13.18305527	0.000724038	29
42	LQHPT	3.5	fc.LQHPT_rm.3.5	0.81377699	0.967	0.079063994	0.042900218	0.755094947	0.031541232	0.6055	0.250264527	0.148925038	0.162636803	0	0	7266.486334	14.03335508	0.000473283	21
41	LQHP	3.5	fc.LQHP_rm.3.5	0.813731315	0.974	0.084380982	0.047352356	0.750130033	0.037178198	0.552	0.282157167	0.162813927	0.19002601	0	0	7266.778099	14.3251204	0.000409039	21
30	LQHPT	2.5	fc.LQHPT_rm.2.5	0.820657266	0.987	0.090653251	0.030998837	0.7507203	0.025517154	0.507	0.351045106	0.183314307	0.170869555	0	0	7267.749041	15.29606184	0.000251726	30
48	LQHPT	4	fc.LQHPT_rm.4	0.811993945	0.973	0.074233015	0.04887269	0.75635799	0.035168878	0.62925	0.204343461	0.131611492	0.146435342	0	0	7268.100981	15.64800265	0.000211108	19
46	H	4	fc.H_rm.4	0.81519481	0.988	0.049152272	0.036460777	0.792070296	0.023369764	0.9335	0.018156725	0.08989726	0.070218025	0	0	7269.157294	16.7043154	0.000124489	16
36	LQHPT	3	fc.LQHPT_rm.3	0.816725779	0.981	0.084907454	0.037187084	0.753123636	0.028851683	0.51625	0.369039632	0.159246575	0.177760603	0	0	7269.323597	16.87061868	0.000114556	26
47	LQHP	4	fc.LQHP_rm.4	0.811798443	0.974	0.079508161	0.05502871	0.751382234	0.042475072	0.57075	0.261297245	0.152444825	0.187504119	0	0	7270.83503	18.38205105	5.38E-05	20
45	LQH	4	fc.LQH_rm.4	0.811005363	0.964	0.05379879	0.022633339	0.785413278	0.046697232	0.8215	0.10667552	0.110873288	0.107706662	0	0	7270.952993	18.50001441	5.07E-05	18
18	LQHPT	1.5	fc.LQHPT_rm.1.5	0.830890138	0.994	0.102882181	0.023603238	0.750971313	0.024527775	0.537	0.297670959	0.235064688	0.162576039	0.006944444	0.013888889	7276.226751	23.7737726	3.63E-06	45
16	H	1.5	fc.H_rm.1.5	0.823389792	0.984	0.085149421	0.009778684	0.755251879	0.00920169	0.768333333	0.074009008	0.244165398	0.031084073	0	0	7280.092025	27.63904672	5.26E-07	35
9	LQH	1	fc.LQH_rm.1	0.826691176	0.992	0.098613051	0.038782481	0.766708971	0.059260979	0.54875	0.251370079	0.252187976	0.13617251	0	0	7282.421746	29.96876745	1.64E-07	41
11	LQHP	1	fc.LQHP_rm.1	0.838732007	0.993	0.103027872	0.031503943	0.755470122	0.028629789	0.59375	0.234286683	0.280156012	0.133480719	0.006944444	0.013888889	7283.123612	30.67063297	1.15E-07	54
10	H	1	fc.H_rm.1	0.827104325	0.978	0.104841256	0.031722511	0.742475526	0.025898472	0.558666667	0.159753978	0.303970066	0.034053836	0	0	7290.279659	37.8266799	3.22E-09	44
12	LQHPT	1	fc.LQHPT_rm.1	0.848494637	0.995	0.11079591	0.040093311	0.750698459	0.030010876	0.58275	0.289380229	0.293949772	0.143055436	0.006944444	0.013888889	7296.262547	43.80956838	1.62E-10	66
3	LQH	0.5	fc.LQH_rm.0.5	0.842238235	0.99	0.099275712	0.055139809	0.769746351	0.068561884	0.592	0.379498792	0.255422374	0.166533222	0	0	7300.714897	48.26191791	1.75E-11	64
4	H	0.5	fc.H_rm.0.5	0.841970415	0.988	0.110702849	0.054557765	0.742323062	0.04590435	0.489	0.302635094	0.308282598	0.117226619	0.00462963	0.008018754	7302.527988	50.0750093	7.06E-12	64
5	LQHP	0.5	fc.LQHP_rm.0.5	0.855449654	0.992	0.091104165	0.033050334	0.767361656	0.017659513	0.742	0.143278284	0.25913242	0.133879538	0.020785769	0.033075624	7313.902483	61.44950429	2.39E-14	79
2	LQ	0.5	fc.LQ_rm.0.5	0.790683564	0.982	0.087865841	0.084562183	0.746239173	0.038152802	0.84175	0.039752358	0.110302511	0.096840817	0.023972603	0.047945205	7314.008351	61.55537197	2.27E-14	18
8	LQ	1	fc.LQ_rm.1	0.780988062	0.982	0.097908739	0.08689616	0.736419446	0.051585618	0.78525	0.154954563	0.130945586	0.118516428	0.037766362	0.058498611	7343.49206	91.03908166	8.99E-21	17
14	LQ	1.5	fc.LQ_rm.1.5	0.770874567	0.993	0.105455451	0.08049545	0.725623283	0.052872092	0.77	0.136051461	0.179461568	0.134125032	0.03429414	0.059689192	7368.96424	116.5112609	2.64E-26	16
20	LQ	2	fc.LQ_rm.2	0.761773875	0.985	0.11883509	0.071882581	0.707309711	0.058281861	0.671	0.187969856	0.193302892	0.145558763	0.0480879	0.071162432	7387.148341	134.6953627	2.98E-30	15
26	LQ	2.5	fc.LQ_rm.2.5	0.756969031	0.993	0.124159326	0.058460108	0.696548241	0.058948699	0.6315	0.205936074	0.214041096	0.157872886	0.065401446	0.080342432	7391.828693	139.375714	2.87E-31	12
32	LQ	3	fc.LQ_rm.3	0.7537109	0.989	0.126114445	0.045610456	0.687853962	0.061633612	0.6085	0.240617954	0.224410198	0.159349514	0.072250761	0.087629028	7402.129035	149.6760567	1.66E-33	13
38	LQ	3.5	fc.LQ_rm.3.5	0.750323356	0.987	0.124945035	0.038800673	0.680836384	0.064960482	0.58825	0.283920617	0.22788242	0.159840028	0.072250761	0.087629028	7410.303554	157.8505757	2.79E-35	13
44	LQ	4	fc.LQ_rm.4	0.747184256	0.986	0.122892863	0.036406635	0.677137448	0.067841132	0.591	0.293643775	0.227929985	0.156381738	0.065306317	0.087558637	7413.410958	160.9579791	5.90E-36	11
6	LQHPT	0.5	fc.LQHPT_rm.0.5	0.875892907	0.99	0.105168958	0.057907955	0.762309443	0.025935595	0.75675	0.078223505	0.307458143	0.153236703	0.031154871	0.045899406	7423.309474	170.8564956	4.18E-38	117
7	L	1	fc.L_rm.1	0.73387699	0.959	0.169327946	0.070914887	0.683087864	0.1496353	0.48125	0.425786625	0.207239346	0.181980374	0.052083333	0.095132975	7446.944648	194.4916689	3.08E-43	10
1	L	0.5	fc.L_rm.0.5	0.735904325	0.965	0.169369491	0.081322315	0.67930586	0.153565728	0.4975	0.412567974	0.214231355	0.19529416	0.059027778	0.118055556	7447.158577	194.7055981	2.77E-43	12
13	L	1.5	fc.L_rm.1.5	0.733469723	0.959	0.165427116	0.061846872	0.685513003	0.143693337	0.48375	0.432156897	0.200247336	0.171014751	0.048563546	0.079003501	7448.232724	195.7797452	1.62E-43	10
19	L	2	fc.L_rm.2	0.73287699	0.956	0.160671229	0.059262087	0.686291627	0.13937348	0.49175	0.420740914	0.203671994	0.1677851	0.041619102	0.065171769	7449.8686	197.4156217	7.15E-44	10
25	L	2.5	fc.L_rm.2.5	0.732145502	0.963	0.156262387	0.059754014	0.68667226	0.136141788	0.517	0.417407075	0.207096651	0.165555618	0.03814688	0.058266102	7451.800521	199.3475419	2.72E-44	10
31	L	3	fc.L_rm.3	0.731255882	0.957	0.15031613	0.061194636	0.688210982	0.132322008	0.53575	0.420604624	0.207049087	0.156976375	0.027730213	0.037634821	7453.997765	201.5447859	9.07E-45	10
37	L	3.5	fc.L_rm.3.5	0.730217474	0.949	0.143887617	0.063245097	0.68987752	0.12838724	0.5585	0.413371907	0.196679985	0.147526606	0.024257991	0.030818199	7456.433443	203.9804646	2.68E-45	10
43	L	4	fc.L_rm.4	0.729041696	0.951	0.13737891	0.066303284	0.691647405	0.124949749	0.57925	0.407366645	0.193255327	0.142669318	0.020785769	0.02407475	7459.09201	206.6390314	7.10E-46	10
