# Supplementary material for: Prediction of the potentially suitable areas of Paeonia lactiflora in China based on Maxent and Marxan models
Source: Front Plant Sci. 2025 Jan 9;15:1516251. doi: 10.3389/fpls.2024.1516251 (PMC11754415; doi:10.3389/fpls.2024.1516251)
Supplement: Supplementary file 5 [file DataSheet5.csv]

Species	#Training samples	Regularized training gain	Unregularized training gain	Iterations	Training AUC	#Test samples	Test gain	Test AUC	AUC Standard Deviation	#Background points	bio13 contribution	bio14 contribution	bio18 contribution	bio19 contribution	bio5 contribution	bio6 contribution	elev contribution	slope contribution	t_bs contribution	t_cec_clay contribution	t_esp contribution	t_silt contribution	bio13 permutation importance	bio14 permutation importance	bio18 permutation importance	bio19 permutation importance	bio5 permutation importance	bio6 permutation importance	elev permutation importance	slope permutation importance	t_bs permutation importance	t_cec_clay permutation importance	t_esp permutation importance	t_silt permutation importance	Training gain without bio13	Training gain without bio14	Training gain without bio18	Training gain without bio19	Training gain without bio5	Training gain without bio6	Training gain without elev	Training gain without slope	Training gain without t_bs	Training gain without t_cec_clay	Training gain without t_esp	Training gain without t_silt	Training gain with only bio13	Training gain with only bio14	Training gain with only bio18
Paeonia_lactiflora_0	217	0.6206	0.8078	320	0.8358	72	0.5767	0.7789	0.0195	10204	53.1318	0.0000	0.4139	0.0000	3.7267	9.5620	0.0612	10.1712	4.5495	0.1763	14.4453	3.7622	22.8968	0.0000	20.1056	0.0000	10.5521	15.0218	0.4183	16.0505	0.0651	0.0000	6.8347	8.0549	0.6201	0.6206	0.6198	0.6206	0.6084	0.5811	0.6198	0.5518	0.6204	0.6196	0.6108	0.5966	0.3390	0.1353	0.3401
Paeonia_lactiflora_1	217	0.5565	0.7161	360	0.8203	72	0.7930	0.8510	0.0152	10208	41.6659	1.2034	19.8057	0.1553	7.1802	7.2708	0.4127	6.4129	5.2917	0.4188	4.8631	5.3195	30.4974	2.2157	20.6755	2.7038	10.7192	11.2928	0.0000	10.4224	0.2187	1.3036	0.2179	9.7330	0.5552	0.5553	0.5556	0.5558	0.5468	0.5310	0.5559	0.5098	0.5563	0.5534	0.5565	0.5346	0.3428	0.0544	0.3417
Paeonia_lactiflora_2	217	0.6171	0.7997	280	0.8369	72	0.7660	0.8364	0.0187	10207	59.4918	0.0000	0.1335	0.5883	6.7250	8.0847	0.0000	4.8479	0.1311	2.1445	13.1879	4.6654	40.0321	0.0000	11.1327	1.8751	9.4437	10.1242	0.0000	11.0661	1.3532	2.7655	7.6926	4.5148	0.6154	0.6171	0.6154	0.6164	0.6073	0.5909	0.6171	0.5756	0.6162	0.6115	0.6050	0.6045	0.3822	0.1353	0.3837
Paeonia_lactiflora_3	217	0.6600	0.8466	360	0.8423	72	0.7884	0.8346	0.0171	10207	55.2637	0.0000	0.1742	0.0000	9.9228	10.8026	0.5829	7.5567	0.0000	1.4358	5.7010	8.5603	31.2598	0.0000	16.9066	0.0000	12.7425	13.1003	0.0000	14.4359	0.0000	0.8986	3.3519	7.3044	0.6585	0.6600	0.6589	0.6600	0.6429	0.6140	0.6599	0.5847	0.6600	0.6555	0.6531	0.6317	0.3748	0.1088	0.3766
Paeonia_lactiflora_4	217	0.5650	0.7058	260	0.8178	72	0.7368	0.8366	0.0190	10206	64.0319	0.0000	0.5434	0.0000	0.6018	4.8195	1.0610	3.7233	3.8320	1.5061	18.5448	1.3362	60.2899	0.0000	0.1674	0.0000	3.0674	7.0657	0.5917	9.4763	0.1626	2.6925	13.1435	3.3429	0.5620	0.5650	0.5646	0.5650	0.5632	0.5513	0.5634	0.5326	0.5648	0.5571	0.5452	0.5578	0.3813	0.1353	0.3783
Paeonia_lactiflora_5	217	0.6090	0.7675	320	0.8314	72	0.7195	0.8090	0.0169	10211	35.0730	0.0693	25.2335	0.0000	3.2643	5.7373	5.8444	6.7908	1.0981	5.3646	9.1103	2.4144	3.8589	1.0016	45.4006	0.0000	13.3822	9.5658	0.1173	13.1615	0.2982	1.7876	4.5099	6.9163	0.6090	0.6088	0.6050	0.6090	0.6017	0.5833	0.6089	0.5465	0.6089	0.5982	0.6028	0.5974	0.3714	0.1088	0.3777
Paeonia_lactiflora_6	217	0.6170	0.7799	280	0.8329	72	0.5584	0.7823	0.0199	10210	53.5953	0.0188	1.4658	0.0009	0.6309	10.6056	10.0329	5.7026	4.0310	0.9640	11.3161	1.6360	25.4997	0.1142	17.9963	0.2837	5.6885	18.0153	3.7484	12.6736	2.5893	3.6938	5.4309	4.2661	0.6166	0.6170	0.6162	0.6170	0.6144	0.5663	0.6131	0.5761	0.6154	0.6118	0.6116	0.6098	0.3501	0.1093	0.3454
Paeonia_lactiflora_7	217	0.6606	0.8433	460	0.8432	72	0.6355	0.7919	0.0184	10207	27.1456	0.0000	31.6640	0.0001	9.6159	7.6123	0.3453	6.4637	0.0000	6.0961	8.3109	2.7460	0.0000	0.0000	51.5256	0.0976	13.5319	10.9795	1.0408	11.5625	0.0000	3.7231	1.2888	6.2502	0.6607	0.6606	0.6571	0.6605	0.6426	0.6268	0.6569	0.5941	0.6606	0.6457	0.6583	0.6478	0.3943	0.1412	0.4003
Paeonia_lactiflora_8	217	0.6336	0.8320	360	0.8403	72	0.5941	0.7991	0.0207	10204	0.0000	2.2322	60.6006	0.5218	5.6095	4.7161	0.6066	3.3506	3.0603	1.8757	10.2485	7.1781	0.0000	0.4733	58.5104	7.3695	8.6009	5.7592	1.1096	7.2957	0.0000	1.7005	2.6317	6.5493	0.6336	0.6335	0.6264	0.6301	0.6187	0.6124	0.6317	0.5974	0.6335	0.6261	0.6293	0.6031	0.3799	0.0783	0.3853
Paeonia_lactiflora_9	217	0.6368	0.7971	380	0.8354	72	0.7345	0.8282	0.0166	10205	43.0867	0.5506	17.4278	0.0314	15.3299	3.1040	0.0000	5.2252	4.7378	4.9025	2.7899	2.8143	4.5926	1.4742	50.8251	1.1882	17.5752	4.4768	0.0000	9.1922	1.7361	3.4809	0.2685	5.1902	0.6369	0.6358	0.6343	0.6366	0.6165	0.6234	0.6368	0.5931	0.6357	0.6235	0.6367	0.6244	0.3827	0.0749	0.3832
Paeonia_lactiflora (average)	217.0000	0.6176	0.7896	338.0000	0.8336	72.0000	0.6903	0.8148	0.0182	10206.9000	43.2486	0.4074	15.7462	0.1298	6.2607	7.2315	1.8947	6.0245	2.6732	2.4884	9.8518	4.0432	21.8927	0.5279	29.3246	1.3518	10.5304	10.5401	0.7026	11.5337	0.6423	2.2046	4.5370	6.2122	0.6168	0.6174	0.6153	0.6171	0.6062	0.5880	0.6164	0.5662	0.6172	0.6102	0.6109	0.6008	0.3698	0.1082	0.3712
[truncated: 125 more columns]
