# Supplementary material for: Prediction of the potentially suitable areas of Paeonia lactiflora in China based on Maxent and Marxan models
Source: Front Plant Sci. 2025 Jan 9;15:1516251. doi: 10.3389/fpls.2024.1516251 (PMC11754415; doi:10.3389/fpls.2024.1516251)
Supplement: Supplementary file 6 [file DataSheet6.csv]

species	longitude	latitude
Paeonia lactiflora	112.45	23.03
Paeonia lactiflora	113.35	25.13
Paeonia lactiflora	115.98	29.68
Paeonia lactiflora	114.7633	26.6522
Paeonia lactiflora	114.52	26.33
Paeonia lactiflora	110.95	22.35
Paeonia lactiflora	117.07	28.69
Paeonia lactiflora	114.03	29.55
Paeonia lactiflora	111.75	27.25
Paeonia lactiflora	120.173	30.274
Paeonia lactiflora	114.52	29.6
Paeonia lactiflora	117.4908	30.6599
Paeonia lactiflora	106.97	30.83
Paeonia lactiflora	115.8962	29.4306
Paeonia lactiflora	117.8248	30.9238
Paeonia lactiflora	111.2865	30.692
Paeonia lactiflora	115.4	30.78
Paeonia lactiflora	112.53	32.99
Paeonia lactiflora	119.4132	32.3945
Paeonia lactiflora	118.3084	32.308
Paeonia lactiflora	117.9106	33.483
Paeonia lactiflora	114.6969	29.5215
Paeonia lactiflora	121.6278	29.9852
Paeonia lactiflora	111.48	33.28
Paeonia lactiflora	121.42	31.22
Paeonia lactiflora	114.27	26.72
Paeonia lactiflora	121.03	29.13
Paeonia lactiflora	116.3329	31.3927
Paeonia lactiflora	119.03	29.6
Paeonia lactiflora	114.9	32.02
Paeonia lactiflora	121.6975	31.1939
Paeonia lactiflora	118.18	29.78
Paeonia lactiflora	121.27	28.65
Paeonia lactiflora	117.68	32.52
Paeonia lactiflora	120.9761	29.1445
Paeonia lactiflora	109.3368	28.6961
Paeonia lactiflora	114.5	36.85
Paeonia lactiflora	116.9671	35.39
Paeonia lactiflora	118.2337	28.9066
Paeonia lactiflora	114.5768	34.9619
Paeonia lactiflora	109.47	30.3
Paeonia lactiflora	114.51	37.28
Paeonia lactiflora	116.8145	35.4103
Paeonia lactiflora	114.57	38.15
Paeonia lactiflora	108.92	27.23
Paeonia lactiflora	111.22	35.14
Paeonia lactiflora	110.33	31.05
Paeonia lactiflora	107.1	29.16
Paeonia lactiflora	118.13	30.3
Paeonia lactiflora	108.5	28.57
Paeonia lactiflora	109.47	31.02
Paeonia lactiflora	105.465	31.2305
Paeonia lactiflora	107.97	26.58
Paeonia lactiflora	109.9828	28.8538
Paeonia lactiflora	110.63	26.03
Paeonia lactiflora	116.26	39.83
Paeonia lactiflora	103.48	29.6
Paeonia lactiflora	104.68	31.03
Paeonia lactiflora	120.265	33.7544
Paeonia lactiflora	109.0039	34.4156
Paeonia lactiflora	108.93	34.17
Paeonia lactiflora	114.0676	28.4118
Paeonia lactiflora	117.3873	35.5599
Paeonia lactiflora	116.1	39.93
Paeonia lactiflora	109.0719	27.4661
Paeonia lactiflora	110.7	34.6989
Paeonia lactiflora	107.5053	28.7344
Paeonia lactiflora	103.9622	30.743
Paeonia lactiflora	116.2226	39.9975
Paeonia lactiflora	105.4333	32.0667
Paeonia lactiflora	109.0833	26.6667
Paeonia lactiflora	108.6572	28.3003
Paeonia lactiflora	102.12	26.88
Paeonia lactiflora	115.8126	31.3854
Paeonia lactiflora	111.72	35.73
Paeonia lactiflora	111.05	34.05
Paeonia lactiflora	109.72	30.6
Paeonia lactiflora	107.0597	27.7142
Paeonia lactiflora	109.4112	31.0547
Paeonia lactiflora	115.2449	39.3175
Paeonia lactiflora	106.8241	27.5362
Paeonia lactiflora	111.67	35.3
Paeonia lactiflora	107.75	34.28
Paeonia lactiflora	108.6742	26.532
Paeonia lactiflora	110.0968	28.8976
Paeonia lactiflora	107.18	27.95
Paeonia lactiflora	117.09	40.5
Paeonia lactiflora	122.96	41.07
Paeonia lactiflora	109.35	32.4
Paeonia lactiflora	108.048	29.6997
Paeonia lactiflora	107.48	27.77
Paeonia lactiflora	107.9004	28.2181
Paeonia lactiflora	123.295	43.7945
Paeonia lactiflora	123.83	42.3
Paeonia lactiflora	122.98	39.7
Paeonia lactiflora	122.53	42.38
Paeonia lactiflora	103.3986	29.4961
Paeonia lactiflora	120.33	41.42
Paeonia lactiflora	122.11	37.51
Paeonia lactiflora	102.75	30.07
Paeonia lactiflora	102.18	27.4
Paeonia lactiflora	122.1119	42.4822
Paeonia lactiflora	112.5865	37.7961
Paeonia lactiflora	120.87	40.77
Paeonia lactiflora	119.4	41.25
Paeonia lactiflora	119.74	41.13
Paeonia lactiflora	116.15	40.52
Paeonia lactiflora	123.28	40.28
Paeonia lactiflora	120.72	40.62
Paeonia lactiflora	124.02	45.02
Paeonia lactiflora	120.92	44.55
Paeonia lactiflora	112.1559	37.552
Paeonia lactiflora	118.95	40.4
Paeonia lactiflora	112.55	37.42
Paeonia lactiflora	120.47	40.55
Paeonia lactiflora	109.15	33.43
Paeonia lactiflora	124.28	45.5
Paeonia lactiflora	124.07	40.45
Paeonia lactiflora	108.93	30.29
Paeonia lactiflora	124.38	40.12
Paeonia lactiflora	124.12	41.3
Paeonia lactiflora	109.52	31.88
Paeonia lactiflora	115.83	39.71
Paeonia lactiflora	124.82	43.5
Paeonia lactiflora	111.08	36.42
Paeonia lactiflora	119.33	41.6
Paeonia lactiflora	119.63	41.4
Paeonia lactiflora	111.12	38.46
Paeonia lactiflora	113.7048	37.6001
Paeonia lactiflora	112.2583	36.154
Paeonia lactiflora	110.98	37.95
Paeonia lactiflora	110.93	36.7
Paeonia lactiflora	108.1755	29.8139
Paeonia lactiflora	124.72	42.73
Paeonia lactiflora	115.83	40.92
Paeonia lactiflora	126.28	46.27
Paeonia lactiflora	123.0201	46.7959
Paeonia lactiflora	111.17	37.35
Paeonia lactiflora	114.6307	39.8798
Paeonia lactiflora	122.9	46.73
Paeonia lactiflora	114.57	39.85
Paeonia lactiflora	117.88	41.02
Paeonia lactiflora	107.8025	35.3557
Paeonia lactiflora	113.28	40.08
Paeonia lactiflora	127.95	45.22
Paeonia lactiflora	124.92	42.1
Paeonia lactiflora	124.91	42.14
Paeonia lactiflora	109.12	35.4
Paeonia lactiflora	129.47	44.35
Paeonia lactiflora	110.67	31.75
Paeonia lactiflora	112.4485	37.9726
Paeonia lactiflora	99.92	24.6
Paeonia lactiflora	131.13	46.72
Paeonia lactiflora	129.38	44.57
Paeonia lactiflora	125.8893	43.2953
Paeonia lactiflora	112.33	36.5
Paeonia lactiflora	124.47	47.82
Paeonia lactiflora	104.6433	25.7922
Paeonia lactiflora	103.08	38.62
Paeonia lactiflora	122.05	46.08
Paeonia lactiflora	105.6	27.15
Paeonia lactiflora	111.81	40.86
Paeonia lactiflora	123.7438	47.9637
Paeonia lactiflora	108.5146	41.5709
Paeonia lactiflora	102.8146	30.3681
Paeonia lactiflora	131.87	45.55
Paeonia lactiflora	108.32	33.32
Paeonia lactiflora	112.0251	35.6645
Paeonia lactiflora	132.9371	45.7627
Paeonia lactiflora	109.83	35.58
Paeonia lactiflora	125.87	48.03
Paeonia lactiflora	108.6295	31.8241
Paeonia lactiflora	102.69	25.02
Paeonia lactiflora	130.83	47.58
Paeonia lactiflora	121.92	46.07
Paeonia lactiflora	124.78	40.73
Paeonia lactiflora	132.52	47.65
Paeonia lactiflora	124.4364	48.5158
Paeonia lactiflora	116.0994	43.9455
Paeonia lactiflora	113.2807	35.7757
Paeonia lactiflora	129.75	43.32
Paeonia lactiflora	126.52	48.23
Paeonia lactiflora	102.7006	24.7339
Paeonia lactiflora	122.75	47.98
Paeonia lactiflora	126.2116	48.5226
Paeonia lactiflora	115.2397	40.9625
Paeonia lactiflora	117.0201	41.6118
Paeonia lactiflora	126.9333	41.8333
Paeonia lactiflora	104.1	26.22
Paeonia lactiflora	110.5947	31.4311
Paeonia lactiflora	114.82	41.26
Paeonia lactiflora	111.9231	40.384
Paeonia lactiflora	102.77	27.07
Paeonia lactiflora	114.7	41.15
Paeonia lactiflora	103.85	31.68
Paeonia lactiflora	128.9677	43.8612
Paeonia lactiflora	122.7158	48.0608
Paeonia lactiflora	116.25	43.9333
Paeonia lactiflora	118.1247	43.95
Paeonia lactiflora	129	42.53
Paeonia lactiflora	103.8917	36.52
Paeonia lactiflora	104.68	32.95
Paeonia lactiflora	117.53	43.25
Paeonia lactiflora	128.91	47.77
Paeonia lactiflora	127.0879	43.7633
Paeonia lactiflora	112.28	39.51
Paeonia lactiflora	99.2872	27.1772
Paeonia lactiflora	115.0497	42.4097
Paeonia lactiflora	101.5	27.43
Paeonia lactiflora	123.6872	49.1606
Paeonia lactiflora	105.05	35.7
Paeonia lactiflora	119.75	49.13
Paeonia lactiflora	119.7483	49.214
Paeonia lactiflora	117.6	44.58
Paeonia lactiflora	101.28	27.93
Paeonia lactiflora	116	42.25
Paeonia lactiflora	107.2494	33.9762
Paeonia lactiflora	117.52	42.09
Paeonia lactiflora	119.43	49.32
Paeonia lactiflora	115.28	41.9
Paeonia lactiflora	128.1139	42.4353
Paeonia lactiflora	110.582	40.8634
Paeonia lactiflora	102.4942	35.856
Paeonia lactiflora	104.89	34.72
Paeonia lactiflora	116.47	42.18
Paeonia lactiflora	102.047	35.9491
Paeonia lactiflora	107.32	34.07
Paeonia lactiflora	102.12	36.5
Paeonia lactiflora	116.8327	43.6637
Paeonia lactiflora	118.8213	44.2554
Paeonia lactiflora	118.2256	41.6936
Paeonia lactiflora	120.3015	49.1542
Paeonia lactiflora	112.0056	40.4308
Paeonia lactiflora	124.0147	49.2245
Paeonia lactiflora	117.0876	44.3038
Paeonia lactiflora	106.36	35.44
Paeonia lactiflora	105.73	35.97
Paeonia lactiflora	120.225	49.2553
Paeonia lactiflora	124.7125	52.3311
Paeonia lactiflora	98.8006	28.4728
Paeonia lactiflora	116.094	41.2781
Paeonia lactiflora	123.72	50.58
Paeonia lactiflora	120.1402	50.2499
Paeonia lactiflora	103.17	31.43
Paeonia lactiflora	111.5535	40.9501
Paeonia lactiflora	106.33	35.48
Paeonia lactiflora	123.5	53.3
Paeonia lactiflora	120.73	49.28
Paeonia lactiflora	111.528	37.7342
Paeonia lactiflora	104.47	34.84
Paeonia lactiflora	120.6073	49.4178
Paeonia lactiflora	120.5136	49.4537
Paeonia lactiflora	120.1188	50.5213
Paeonia lactiflora	120.3082	46.7742
Paeonia lactiflora	102.3545	35.7561
Paeonia lactiflora	119.6883	47.3289
Paeonia lactiflora	121.339	47.6681
Paeonia lactiflora	101.0145	30.0418
Paeonia lactiflora	102.4611	35.7663
Paeonia lactiflora	117.537	43.5942
Paeonia lactiflora	111.4934	37.8415
Paeonia lactiflora	119.93	47.18
Paeonia lactiflora	117.4465	42.7405
Paeonia lactiflora	120.5072	50.7109
Paeonia lactiflora	91.14	29.65
Paeonia lactiflora	114.9861	39.8531
Paeonia lactiflora	101.96	30.05
Paeonia lactiflora	94.2026	29.191
Paeonia lactiflora	120.2564	47.6108
Paeonia lactiflora	98.6197	31.5917
Paeonia lactiflora	99.7	27.83
Paeonia lactiflora	99.98	31.62
Paeonia lactiflora	101.7081	36.9397
Paeonia lactiflora	100.2539	31.6495
Paeonia lactiflora	93.0211	28.369
Paeonia lactiflora	98.22	31.5
Paeonia lactiflora	102.22	31.9
Paeonia lactiflora	97.4803	28.8608
Paeonia lactiflora	99.1368	30.6381
Paeonia lactiflora	101.7901	36.2472
Paeonia lactiflora	102.52	35.2
Paeonia lactiflora	95.4829	29.9107
Paeonia lactiflora	99.7142	31.6939
Paeonia lactiflora	98.5873	31.8712
Paeonia lactiflora	101.9378	29.8967
Paeonia lactiflora	100.6881	31.9955
Paeonia lactiflora	100.1536	37.3273
Paeonia lactiflora	99.5924	31.7279
Paeonia lactiflora	97.8279	31.2353
Paeonia lactiflora	96.1835	29.7058
