# Supplementary material for: Prediction of the potentially suitable areas of Paeonia lactiflora in China based on Maxent and Marxan models
Source: Front Plant Sci. 2025 Jan 9;15:1516251. doi: 10.3389/fpls.2024.1516251 (PMC11754415; doi:10.3389/fpls.2024.1516251)
Supplement: Supplementary file 7 [file DataSheet7.csv]

	t_bs	t_cec_clay	t_cec_soil	t_clay	t_ece	t_esp	t_grave	t_oc	t_ph_h2o	t_ref_bulk	t_sand	t_silt	t_teb	t_usda_tex_class
16	100	45	17	21	0.200000003	2	14	0.75	8	1.409999967	44	35	26.79999924	9
52	100	45	17	21	0.200000003	2	14	0.75	8	1.409999967	44	35	26.79999924	9
223	100	59	16	21	0.300000012	2	7	0.460000008	8.100000381	1.399999976	41	38	27.39999962	9
21	100	68	14	18	0.699999988	3	15	0.600000024	8	1.409999967	34	48	19.79999924	9
25	100	68	14	18	0.699999988	3	15	0.600000024	8	1.409999967	34	48	19.79999924	9
43	100	68	14	18	0.699999988	3	15	0.600000024	8	1.409999967	34	48	19.79999924	9
60	100	68	14	18	0.699999988	3	15	0.600000024	8	1.409999967	34	48	19.79999924	9
63	100	68	14	18	0.699999988	3	15	0.600000024	8	1.409999967	34	48	19.79999924	9
75	100	68	14	18	0.699999988	3	15	0.600000024	8	1.409999967	34	48	19.79999924	9
76	100	68	14	18	0.699999988	3	15	0.600000024	8	1.409999967	34	48	19.79999924	9
83	100	68	14	18	0.699999988	3	15	0.600000024	8	1.409999967	34	48	19.79999924	9
103	100	68	14	18	0.699999988	3	15	0.600000024	8	1.409999967	34	48	19.79999924	9
105	100	68	14	18	0.699999988	3	15	0.600000024	8	1.409999967	34	48	19.79999924	9
106	100	68	14	18	0.699999988	3	15	0.600000024	8	1.409999967	34	48	19.79999924	9
109	100	68	14	18	0.699999988	3	15	0.600000024	8	1.409999967	34	48	19.79999924	9
112	100	68	14	18	0.699999988	3	15	0.600000024	8	1.409999967	34	48	19.79999924	9
126	100	68	14	18	0.699999988	3	15	0.600000024	8	1.409999967	34	48	19.79999924	9
129	100	68	14	18	0.699999988	3	15	0.600000024	8	1.409999967	34	48	19.79999924	9
130	100	68	14	18	0.699999988	3	15	0.600000024	8	1.409999967	34	48	19.79999924	9
132	100	68	14	18	0.699999988	3	15	0.600000024	8	1.409999967	34	48	19.79999924	9
139	100	68	14	18	0.699999988	3	15	0.600000024	8	1.409999967	34	48	19.79999924	9
141	100	68	14	18	0.699999988	3	15	0.600000024	8	1.409999967	34	48	19.79999924	9
218	100	68	14	18	0.699999988	3	15	0.600000024	8	1.409999967	34	48	19.79999924	9
250	100	68	14	18	0.699999988	3	15	0.600000024	8	1.409999967	34	48	19.79999924	9
265	100	68	14	18	0.699999988	3	15	0.600000024	8	1.409999967	34	48	19.79999924	9
33	100	54	23	39	0.200000003	3	4	0.800000012	8.100000381	1.25999999	14	47	34.90000153	4
164	100	52	17	26	0.5	9	10	0.579999983	8.100000381	1.379999995	45	29	18.10000038	9
3	100	34	11	21	0.300000012	1	10	1.120000005	7.800000191	1.379999995	29	50	24.10000038	7
4	100	34	11	21	0.300000012	1	10	1.120000005	7.800000191	1.379999995	29	50	24.10000038	7
5	100	34	11	21	0.300000012	1	10	1.120000005	7.800000191	1.379999995	29	50	24.10000038	7
6	100	34	11	21	0.300000012	1	10	1.120000005	7.800000191	1.379999995	29	50	24.10000038	7
7	100	34	11	21	0.300000012	1	10	1.120000005	7.800000191	1.379999995	29	50	24.10000038	7
8	100	34	11	21	0.300000012	1	10	1.120000005	7.800000191	1.379999995	29	50	24.10000038	7
10	100	34	11	21	0.300000012	1	10	1.120000005	7.800000191	1.379999995	29	50	24.10000038	7
20	100	34	11	21	0.300000012	1	10	1.120000005	7.800000191	1.379999995	29	50	24.10000038	7
22	100	34	11	21	0.300000012	1	10	1.120000005	7.800000191	1.379999995	29	50	24.10000038	7
28	100	34	11	21	0.300000012	1	10	1.120000005	7.800000191	1.379999995	29	50	24.10000038	7
30	100	34	11	21	0.300000012	1	10	1.120000005	7.800000191	1.379999995	29	50	24.10000038	7
34	100	34	11	21	0.300000012	1	10	1.120000005	7.800000191	1.379999995	29	50	24.10000038	7
35	100	34	11	21	0.300000012	1	10	1.120000005	7.800000191	1.379999995	29	50	24.10000038	7
54	100	34	11	21	0.300000012	1	10	1.120000005	7.800000191	1.379999995	29	50	24.10000038	7
57	100	34	11	21	0.300000012	1	10	1.120000005	7.800000191	1.379999995	29	50	24.10000038	7
61	100	34	11	21	0.300000012	1	10	1.120000005	7.800000191	1.379999995	29	50	24.10000038	7
68	100	34	11	21	0.300000012	1	10	1.120000005	7.800000191	1.379999995	29	50	24.10000038	7
70	100	34	11	21	0.300000012	1	10	1.120000005	7.800000191	1.379999995	29	50	24.10000038	7
77	100	34	11	21	0.300000012	1	10	1.120000005	7.800000191	1.379999995	29	50	24.10000038	7
78	100	34	11	21	0.300000012	1	10	1.120000005	7.800000191	1.379999995	29	50	24.10000038	7
81	100	34	11	21	0.300000012	1	10	1.120000005	7.800000191	1.379999995	29	50	24.10000038	7
85	100	34	11	21	0.300000012	1	10	1.120000005	7.800000191	1.379999995	29	50	24.10000038	7
86	100	34	11	21	0.300000012	1	10	1.120000005	7.800000191	1.379999995	29	50	24.10000038	7
94	100	34	11	21	0.300000012	1	10	1.120000005	7.800000191	1.379999995	29	50	24.10000038	7
101	100	34	11	21	0.300000012	1	10	1.120000005	7.800000191	1.379999995	29	50	24.10000038	7
154	100	34	11	21	0.300000012	1	10	1.120000005	7.800000191	1.379999995	29	50	24.10000038	7
159	100	34	11	21	0.300000012	1	10	1.120000005	7.800000191	1.379999995	29	50	24.10000038	7
173	100	34	11	21	0.300000012	1	10	1.120000005	7.800000191	1.379999995	29	50	24.10000038	7
183	100	34	11	21	0.300000012	1	10	1.120000005	7.800000191	1.379999995	29	50	24.10000038	7
189	100	34	11	21	0.300000012	1	10	1.120000005	7.800000191	1.379999995	29	50	24.10000038	7
228	100	34	11	21	0.300000012	1	10	1.120000005	7.800000191	1.379999995	29	50	24.10000038	7
55	100	109	6	6	0.400000006	4	10	0.409999996	8.300000191	1.659999967	79	15	11	12
56	100	109	6	6	0.400000006	4	10	0.409999996	8.300000191	1.659999967	79	15	11	12
102	100	109	6	6	0.400000006	4	10	0.409999996	8.300000191	1.659999967	79	15	11	12
93	100	55	3	5	0.100000001	4	3	0.400000006	8.399999619	1.700000048	89	6	9.199999809	13
201	100	43	5	9	0.200000003	4	10	0.400000006	8	1.600000024	81	10	18.29999924	12
212	100	55	3	5	0.100000001	4	3	0.400000006	8.399999619	1.700000048	89	6	9.199999809	13
229	100	55	3	5	0.100000001	4	3	0.400000006	8.399999619	1.700000048	89	6	9.199999809	13
260	100	55	3	5	0.100000001	4	3	0.400000006	8.399999619	1.700000048	89	6	9.199999809	13
98	100	55	14	23	0.100000001	1	5	0.50999999	7.699999809	1.409999967	53	24	17.10000038	10
123	100	55	14	23	0.100000001	1	5	0.50999999	7.699999809	1.409999967	53	24	17.10000038	10
224	100	55	14	23	0.100000001	1	5	0.50999999	7.699999809	1.409999967	53	24	17.10000038	10
261	100	55	14	23	0.100000001	1	5	0.50999999	7.699999809	1.409999967	53	24	17.10000038	10
268	100	55	14	23	0.100000001	1	5	0.50999999	7.699999809	1.409999967	53	24	17.10000038	10
37	100	52	16	21	0.400000006	1	6	0.649999976	8	1.389999986	36	43	24.29999924	9
42	100	52	16	21	0.400000006	1	6	0.649999976	8	1.389999986	36	43	24.29999924	9
46	100	52	16	21	0.400000006	1	6	0.649999976	8	1.389999986	36	43	24.29999924	9
64	100	52	16	21	0.400000006	1	6	0.649999976	8	1.389999986	36	43	24.29999924	9
80	100	52	16	21	0.400000006	1	6	0.649999976	8	1.389999986	36	43	24.29999924	9
107	100	52	16	21	0.400000006	1	6	0.649999976	8	1.389999986	36	43	24.29999924	9
113	100	52	16	21	0.400000006	1	6	0.649999976	8	1.389999986	36	43	24.29999924	9
125	100	52	16	21	0.400000006	1	6	0.649999976	8	1.389999986	36	43	24.29999924	9
127	100	52	16	21	0.400000006	1	6	0.649999976	8	1.389999986	36	43	24.29999924	9
135	100	52	16	21	0.400000006	1	6	0.649999976	8	1.389999986	36	43	24.29999924	9
138	100	52	16	21	0.400000006	1	6	0.649999976	8	1.389999986	36	43	24.29999924	9
142	100	52	16	21	0.400000006	1	6	0.649999976	8	1.389999986	36	43	24.29999924	9
143	100	52	16	21	0.400000006	1	6	0.649999976	8	1.389999986	36	43	24.29999924	9
148	100	52	16	21	0.400000006	1	6	0.649999976	8	1.389999986	36	43	24.29999924	9
151	100	52	16	21	0.400000006	1	6	0.649999976	8	1.389999986	36	43	24.29999924	9
156	100	52	16	21	0.400000006	1	6	0.649999976	8	1.389999986	36	43	24.29999924	9
162	100	52	16	21	0.400000006	1	6	0.649999976	8	1.389999986	36	43	24.29999924	9
168	100	52	16	21	0.400000006	1	6	0.649999976	8	1.389999986	36	43	24.29999924	9
180	100	52	16	21	0.400000006	1	6	0.649999976	8	1.389999986	36	43	24.29999924	9
186	100	52	16	21	0.400000006	1	6	0.649999976	8	1.389999986	36	43	24.29999924	9
195	100	52	16	21	0.400000006	1	6	0.649999976	8	1.389999986	36	43	24.29999924	9
202	100	52	16	21	0.400000006	1	6	0.649999976	8	1.389999986	36	43	24.29999924	9
206	100	52	16	21	0.400000006	1	6	0.649999976	8	1.389999986	36	43	24.29999924	9
215	100	52	16	21	0.400000006	1	6	0.649999976	8	1.389999986	36	43	24.29999924	9
240	100	52	16	21	0.400000006	1	6	0.649999976	8	1.389999986	36	43	24.29999924	9
244	100	52	16	21	0.400000006	1	6	0.649999976	8	1.389999986	36	43	24.29999924	9
258	100	52	16	21	0.400000006	1	6	0.649999976	8	1.389999986	36	43	24.29999924	9
144	100	83	22	21	1.899999976	3	8	1.200000048	7.300000191	1.389999986	37	42	16.10000038	9
191	100	83	22	21	1.899999976	3	8	1.200000048	7.300000191	1.389999986	37	42	16.10000038	9
194	100	83	22	21	1.899999976	3	8	1.200000048	7.300000191	1.389999986	37	42	16.10000038	9
199	100	69	41	42	0.200000003	1	4	2.619999886	7.099999905	1.24000001	12	46	42	2
225	100	83	22	21	1.899999976	3	8	1.200000048	7.300000191	1.389999986	37	42	16.10000038	9
226	100	83	22	21	1.899999976	3	8	1.200000048	7.300000191	1.389999986	37	42	16.10000038	9
255	100	83	22	21	1.899999976	3	8	1.200000048	7.300000191	1.389999986	37	42	16.10000038	9
259	100	83	22	21	1.899999976	3	8	1.200000048	7.300000191	1.389999986	37	42	16.10000038	9
87	100	52	7	11	0.100000001	2	4	0.300000012	7.099999905	1.580000043	83	6	6.400000095	12
249	100	52	7	11	0.100000001	2	4	0.300000012	7.099999905	1.580000043	83	6	6.400000095	12
246	100	69	21	25	0.100000001	2	4	1.639999986	7.099999905	1.360000014	34	41	25.29999924	9
280	100	60	20	26	0.699999988	2	8	1.419999957	8	1.350000024	29	45	18.39999962	9
110	100	64	23	25	0.400000006	1	4	1.649999976	7.800000191	1.350000024	28	47	38	9
117	100	64	23	25	0.400000006	1	4	1.649999976	7.800000191	1.350000024	28	47	38	9
137	100	64	23	25	0.400000006	1	4	1.649999976	7.800000191	1.350000024	28	47	38	9
238	100	64	23	25	0.400000006	1	4	1.649999976	7.800000191	1.350000024	28	47	38	9
263	100	64	23	25	0.400000006	1	4	1.649999976	7.800000191	1.350000024	28	47	38	9
252	100	65	38	44	0.5	1	4	2.440000057	7.199999809	1.25	19	37	42	3
253	100	65	38	44	0.5	1	4	2.440000057	7.199999809	1.25	19	37	42	3
175	100	66	20	22	0.400000006	6	8	1.279999971	7.300000191	1.389999986	36	42	18.39999962	9
198	100	66	20	22	0.400000006	6	8	1.279999971	7.300000191	1.389999986	36	42	18.39999962	9
235	100	66	20	22	0.400000006	6	8	1.279999971	7.300000191	1.389999986	36	42	18.39999962	9
179	92	46	6	10	0.100000001	2	10	0.400000006	6.699999809	1.570000052	69	21	5.699999809	11
214	92	46	6	10	0.100000001	2	10	0.400000006	6.699999809	1.570000052	69	21	5.699999809	11
219	92	46	6	10	0.100000001	2	10	0.400000006	6.699999809	1.570000052	69	21	5.699999809	11
220	92	46	6	10	0.100000001	2	10	0.400000006	6.699999809	1.570000052	69	21	5.699999809	11
111	100	67	17	22	0.200000003	1	3	1.370000005	7.900000095	1.379999995	35	43	25.79999924	9
160	100	67	17	22	0.200000003	1	3	1.370000005	7.900000095	1.379999995	35	43	25.79999924	9
203	100	67	17	22	0.200000003	1	3	1.370000005	7.900000095	1.379999995	35	43	25.79999924	9
213	100	67	17	22	0.200000003	1	3	1.370000005	7.900000095	1.379999995	35	43	25.79999924	9
254	100	67	17	22	0.200000003	1	3	1.370000005	7.900000095	1.379999995	35	43	25.79999924	9
262	100	67	17	22	0.200000003	1	3	1.370000005	7.900000095	1.379999995	35	43	25.79999924	9
40	100	62	10	17	0.100000001	13	4	0.419999987	7.900000095	1.429999948	37	46	12.69999981	9
59	100	62	10	17	0.100000001	13	4	0.419999987	7.900000095	1.429999948	37	46	12.69999981	9
66	97	37	10	12	0.200000003	7	5	0.360000014	8.199999809	1.549999952	76	12	8.399999619	11
82	97	37	10	12	0.200000003	7	5	0.360000014	8.199999809	1.549999952	76	12	8.399999619	11
114	97	37	10	12	0.200000003	7	5	0.360000014	8.199999809	1.549999952	76	12	8.399999619	11
208	100	58	11	10	0.100000001	4	10	1.019999981	8	1.590000033	82	8	8.300000191	12
222	100	58	11	10	0.100000001	4	10	1.019999981	8	1.590000033	82	8	8.300000191	12
274	71	84	19	20	0.100000001	2	6	3.019999981	7.5	1.399999976	35	45	8.600000381	9
276	71	84	19	20	0.100000001	2	6	3.019999981	7.5	1.399999976	35	45	8.600000381	9
281	71	84	19	20	0.100000001	2	6	3.019999981	7.5	1.399999976	35	45	8.600000381	9
284	71	84	19	20	0.100000001	2	6	3.019999981	7.5	1.399999976	35	45	8.600000381	9
288	71	84	19	20	0.100000001	2	6	3.019999981	7.5	1.399999976	35	45	8.600000381	9
289	71	84	19	20	0.100000001	2	6	3.019999981	7.5	1.399999976	35	45	8.600000381	9
230	99	71	21	21	0.100000001	2	10	1.600000024	6.599999905	1.370000005	25	54	14	7
233	99	71	21	21	0.100000001	2	10	1.600000024	6.599999905	1.370000005	25	54	14	7
256	99	71	21	21	0.100000001	2	10	1.600000024	6.599999905	1.370000005	25	54	14	7
269	99	71	21	21	0.100000001	2	10	1.600000024	6.599999905	1.370000005	25	54	14	7
272	99	71	21	21	0.100000001	2	10	1.600000024	6.599999905	1.370000005	25	54	14	7
277	99	71	21	21	0.100000001	2	10	1.600000024	6.599999905	1.370000005	25	54	14	7
279	99	71	21	21	0.100000001	2	10	1.600000024	6.599999905	1.370000005	25	54	14	7
283	99	71	21	21	0.100000001	2	10	1.600000024	6.599999905	1.370000005	25	54	14	7
286	99	71	21	21	0.100000001	2	10	1.600000024	6.599999905	1.370000005	25	54	14	7
96	82	37	13	19	0.100000001	2	4	1.299999952	7	1.419999957	41	40	8.800000191	9
18	91	63	16	21	0.100000001	2	4	0.860000014	7.199999809	1.399999976	39	40	16.89999962	9
31	91	63	16	21	0.100000001	2	4	0.860000014	7.199999809	1.399999976	39	40	16.89999962	9
136	100	67	23	23	0.100000001	1	4	2.089999914	6.900000095	1.350000024	23	54	18.60000038	7
157	100	67	23	23	0.100000001	1	4	2.089999914	6.900000095	1.350000024	23	54	18.60000038	7
245	100	67	23	23	0.100000001	1	4	2.089999914	6.900000095	1.350000024	23	54	18.60000038	7
251	100	67	23	23	0.100000001	1	4	2.089999914	6.900000095	1.350000024	23	54	18.60000038	7
287	100	67	23	23	0.100000001	1	4	2.089999914	6.900000095	1.350000024	23	54	18.60000038	7
24	78	37	20	44	0.100000001	2	4	0.980000019	6.300000191	1.289999962	38	18	13.19999981	3
44	83	54	6	9	0.100000001	2	4	0.629999995	6.5	1.600000024	80	11	6.099999905	12
69	83	54	6	9	0.100000001	2	4	0.629999995	6.5	1.600000024	80	11	6.099999905	12
73	83	42	13	23	0.100000001	2	10	0.980000019	6.599999905	1.399999976	49	28	11.60000038	9
116	83	44	27	47	0.100000001	1	19	1.200000048	6.5	1.25999999	31	22	22.60000038	3
187	91	49	7	9	0.100000001	2	10	0.699999988	6.900000095	1.600000024	77	14	6.699999809	11
190	83	44	27	47	0.100000001	1	19	1.200000048	6.5	1.25999999	31	22	22.60000038	3
236	89	50	27	48	0.100000001	1	10	1.169999957	6.699999809	1.25	23	29	22.10000038	3
241	92	46	6	23	0.100000001	2	10	0.529999971	6.900000095	1.360000014	24	53	5.699999809	7
1	27	11	9	46	0.100000001	1	15	1.25999999	4.800000191	1.269999981	33	21	2.700000048	3
2	47	13	6	24	0.100000001	2	10	1	4.900000095	1.409999967	52	24	3.200000048	10
9	47	13	6	24	0.100000001	2	10	1	4.900000095	1.409999967	52	24	3.200000048	10
11	39	13	10	48	0.100000001	1	4	1.24000001	4.800000191	1.25	27	25	5.400000095	3
12	31	24	10	27	0.100000001	0	5	0.829999983	4.599999905	1.360000014	40	33	3.200000048	5
13	38	32	12	20	0.100000001	2	10	1.450000048	5.099999905	1.409999967	42	38	4.300000191	9
14	39	13	10	48	0.100000001	1	4	1.24000001	4.800000191	1.25	27	25	5.400000095	3
15	72	18	3	15	0.100000001	0	4	0.529999971	4.800000191	1.519999981	75	10	2.599999905	11
17	91	47	13	22	0.100000001	1	4	0.74000001	6.5	1.399999976	41	37	11	9
19	89	64	7	8	0.100000001	3	18	0.579999983	6.800000191	1.620000005	80	12	7.400000095	12
23	31	28	10	24	0.100000001	0	5	1.200000048	4.599999905	1.360000014	32	44	3.200000048	9
26	47	13	6	24	0.100000001	2	10	1	4.900000095	1.409999967	52	24	3.200000048	10
27	24	11	6	23	0.100000001	2	1	1.019999981	4.800000191	1.409999967	51	26	1.5	10
29	24	8	17	50	0.100000001	1	10	3.069999933	4.800000191	1.25	28	22	4.599999905	3
32	24	8	17	50	0.100000001	1	10	3.069999933	4.800000191	1.25	28	22	4.599999905	3
36	34	29	11	23	0.100000001	1	8	1.159999967	4.900000095	1.389999986	40	37	4.699999809	9
38	91	47	13	22	0.100000001	1	4	0.74000001	6.5	1.399999976	41	37	11	9
39	37	18	12	23	0.100000001	1	25	1.799999952	5	1.409999967	50	27	5.199999809	10
41	37	18	12	23	0.100000001	1	25	1.799999952	5	1.409999967	50	27	5.199999809	10
45	37	18	12	23	0.100000001	1	25	1.799999952	5	1.409999967	50	27	5.199999809	10
47	38	32	12	20	0.100000001	2	10	1.450000048	5.099999905	1.409999967	42	38	4.300000191	9
48	19	21	14	43	0.100000001	1	7	1.080000043	4.800000191	1.25999999	24	33	4.300000191	3
49	37	18	12	23	0.100000001	1	25	1.799999952	5	1.409999967	50	27	5.199999809	10
50	34	29	11	23	0.100000001	1	8	1.159999967	4.900000095	1.389999986	40	37	4.699999809	9
51	79	31	19	46	0.100000001	1	4	1.200000048	6.300000191	1.25999999	27	27	13.39999962	3
53	79	31	19	46	0.100000001	1	4	1.200000048	6.300000191	1.25999999	27	27	13.39999962	3
58	34	29	11	23	0.100000001	1	8	1.159999967	4.900000095	1.389999986	40	37	4.699999809	9
62	34	29	11	23	0.100000001	1	8	1.159999967	4.900000095	1.389999986	40	37	4.699999809	9
65	19	21	14	43	0.100000001	1	7	1.080000043	4.800000191	1.25999999	24	33	4.300000191	3
67	19	21	14	43	0.100000001	1	7	1.080000043	4.800000191	1.25999999	24	33	4.300000191	3
71	19	21	14	43	0.100000001	1	7	1.080000043	4.800000191	1.25999999	24	33	4.300000191	3
72	19	21	14	43	0.100000001	1	7	1.080000043	4.800000191	1.25999999	24	33	4.300000191	3
74	91	47	13	22	0.100000001	1	4	0.74000001	6.5	1.399999976	41	37	11	9
79	79	31	19	46	0.100000001	1	4	1.200000048	6.300000191	1.25999999	27	27	13.39999962	3
84	38	32	12	20	0.100000001	2	10	1.450000048	5.099999905	1.409999967	42	38	4.300000191	9
88	91	47	13	22	0.100000001	1	4	0.74000001	6.5	1.399999976	41	37	11	9
89	91	47	13	22	0.100000001	1	4	0.74000001	6.5	1.399999976	41	37	11	9
90	91	47	13	22	0.100000001	1	4	0.74000001	6.5	1.399999976	41	37	11	9
91	19	21	14	43	0.100000001	1	7	1.080000043	4.800000191	1.25999999	24	33	4.300000191	3
92	34	29	11	23	0.100000001	1	8	1.159999967	4.900000095	1.389999986	40	37	4.699999809	9
95	87	55	20	23	0.100000001	1	2	1.950000048	6.400000095	1.379999995	38	39	12.39999962	9
97	79	31	19	46	0.100000001	1	4	1.200000048	6.300000191	1.25999999	27	27	13.39999962	3
99	91	47	13	22	0.100000001	1	4	0.74000001	6.5	1.399999976	41	37	11	9
100	34	29	11	23	0.100000001	1	8	1.159999967	4.900000095	1.389999986	40	37	4.699999809	9
104	91	47	13	22	0.100000001	1	4	0.74000001	6.5	1.399999976	41	37	11	9
108	87	55	20	23	0.100000001	1	2	1.950000048	6.400000095	1.379999995	38	39	12.39999962	9
115	91	47	13	22	0.100000001	1	4	0.74000001	6.5	1.399999976	41	37	11	9
118	87	55	20	23	0.100000001	1	2	1.950000048	6.400000095	1.379999995	38	39	12.39999962	9
119	38	32	12	20	0.100000001	2	10	1.450000048	5.099999905	1.409999967	42	38	4.300000191	9
120	87	55	20	23	0.100000001	1	2	1.950000048	6.400000095	1.379999995	38	39	12.39999962	9
121	87	55	20	23	0.100000001	1	2	1.950000048	6.400000095	1.379999995	38	39	12.39999962	9
122	91	47	13	22	0.100000001	1	4	0.74000001	6.5	1.399999976	41	37	11	9
124	87	55	20	23	0.100000001	1	2	1.950000048	6.400000095	1.379999995	38	39	12.39999962	9
128	85	38	9	19	0.100000001	2	4	1	6.400000095	1.419999957	45	36	8.199999809	9
131	85	38	9	19	0.100000001	2	4	1	6.400000095	1.419999957	45	36	8.199999809	9
133	91	47	13	22	0.100000001	1	4	0.74000001	6.5	1.399999976	41	37	11	9
134	87	55	20	23	0.100000001	1	2	1.950000048	6.400000095	1.379999995	38	39	12.39999962	9
140	87	55	20	23	0.100000001	1	2	1.950000048	6.400000095	1.379999995	38	39	12.39999962	9
145	93	46	16	24	0.100000001	2	5	0.829999983	6.300000191	1.389999986	47	29	14.89999962	9
146	91	47	13	22	0.100000001	1	4	0.74000001	6.5	1.399999976	41	37	11	9
147	91	47	13	22	0.100000001	1	4	0.74000001	6.5	1.399999976	41	37	11	9
149	87	55	20	23	0.100000001	1	2	1.950000048	6.400000095	1.379999995	38	39	12.39999962	9
150	91	47	13	22	0.100000001	1	4	0.74000001	6.5	1.399999976	41	37	11	9
152	39	13	10	48	0.100000001	1	4	1.24000001	4.800000191	1.25	27	25	5.400000095	3
153	87	55	20	23	0.100000001	1	2	1.950000048	6.400000095	1.379999995	38	39	12.39999962	9
155	93	55	16	22	0.100000001	2	9	1	6.599999905	1.399999976	42	36	14	9
158	19	21	14	43	0.100000001	1	7	1.080000043	4.800000191	1.25999999	24	33	4.300000191	3
161	19	21	14	43	0.100000001	1	7	1.080000043	4.800000191	1.25999999	24	33	4.300000191	3
163	87	55	20	23	0.100000001	1	2	1.950000048	6.400000095	1.379999995	38	39	12.39999962	9
165	91	47	13	22	0.100000001	1	4	0.74000001	6.5	1.399999976	41	37	11	9
166	75	53	13	18	0.100000001	0	9	0.819999993	6	1.419999957	37	45	11.69999981	9
167	38	32	12	20	0.100000001	2	10	1.450000048	5.099999905	1.409999967	42	38	4.300000191	9
169	87	55	20	23	0.100000001	1	2	1.950000048	6.400000095	1.379999995	38	39	12.39999962	9
170	85	38	9	19	0.100000001	2	4	1	6.400000095	1.419999957	45	36	8.199999809	9
171	84	51	16	23	0.100000001	2	3	1.25999999	5.699999809	1.379999995	35	42	13.80000019	9
172	38	32	12	20	0.100000001	2	10	1.450000048	5.099999905	1.409999967	42	38	4.300000191	9
174	87	45	17	22	0.100000001	2	4	1.649999976	6.599999905	1.389999986	39	39	9.800000191	9
176	87	55	20	23	0.100000001	1	2	1.950000048	6.400000095	1.379999995	38	39	12.39999962	9
177	87	55	20	23	0.100000001	1	2	1.950000048	6.400000095	1.379999995	38	39	12.39999962	9
178	87	55	20	23	0.100000001	1	2	1.950000048	6.400000095	1.379999995	38	39	12.39999962	9
181	87	55	20	23	0.100000001	1	2	1.950000048	6.400000095	1.379999995	38	39	12.39999962	9
182	87	45	17	22	0.100000001	2	4	1.649999976	6.599999905	1.389999986	39	39	9.800000191	9
184	87	55	20	23	0.100000001	1	2	1.950000048	6.400000095	1.379999995	38	39	12.39999962	9
185	84	51	16	23	0.100000001	2	3	1.25999999	5.699999809	1.379999995	35	42	13.80000019	9
188	87	55	20	23	0.100000001	1	2	1.950000048	6.400000095	1.379999995	38	39	12.39999962	9
192	93	35	3	5	0.100000001	3	4	0.400000006	6.199999809	1.710000038	90	5	3.299999952	13
193	38	32	12	20	0.100000001	2	10	1.450000048	5.099999905	1.409999967	42	38	4.300000191	9
196	91	47	13	22	0.100000001	1	4	0.74000001	6.5	1.399999976	41	37	11	9
197	87	55	20	23	0.100000001	1	2	1.950000048	6.400000095	1.379999995	38	39	12.39999962	9
200	87	55	20	23	0.100000001	1	2	1.950000048	6.400000095	1.379999995	38	39	12.39999962	9
204	84	51	16	23	0.100000001	2	3	1.25999999	5.699999809	1.379999995	35	42	13.80000019	9
205	87	55	20	23	0.100000001	1	2	1.950000048	6.400000095	1.379999995	38	39	12.39999962	9
207	91	47	13	22	0.100000001	1	4	0.74000001	6.5	1.399999976	41	37	11	9
209	38	32	12	20	0.100000001	2	10	1.450000048	5.099999905	1.409999967	42	38	4.300000191	9
210	87	55	20	23	0.100000001	1	2	1.950000048	6.400000095	1.379999995	38	39	12.39999962	9
211	85	38	9	19	0.100000001	2	4	1	6.400000095	1.419999957	45	36	8.199999809	9
216	68	58	37	47	0.100000001	2	2	2.940000057	6.300000191	1.220000029	10	43	27	2
217	75	53	13	18	0.100000001	0	9	0.819999993	6	1.419999957	37	45	11.69999981	9
221	87	55	20	23	0.100000001	1	2	1.950000048	6.400000095	1.379999995	38	39	12.39999962	9
227	91	47	13	22	0.100000001	1	4	0.74000001	6.5	1.399999976	41	37	11	9
231	93	55	16	22	0.100000001	2	9	1	6.599999905	1.399999976	42	36	14	9
232	87	45	17	22	0.100000001	2	4	1.649999976	6.599999905	1.389999986	39	39	9.800000191	9
234	91	47	13	22	0.100000001	1	4	0.74000001	6.5	1.399999976	41	37	11	9
237	85	38	9	19	0.100000001	2	4	1	6.400000095	1.419999957	45	36	8.199999809	9
239	84	51	16	23	0.100000001	2	3	1.25999999	5.699999809	1.379999995	35	42	13.80000019	9
242	87	55	20	23	0.100000001	1	2	1.950000048	6.400000095	1.379999995	38	39	12.39999962	9
243	87	55	20	23	0.100000001	1	2	1.950000048	6.400000095	1.379999995	38	39	12.39999962	9
247	91	47	13	22	0.100000001	1	4	0.74000001	6.5	1.399999976	41	37	11	9
248	87	45	17	22	0.100000001	2	4	1.649999976	6.599999905	1.389999986	39	39	9.800000191	9
257	93	55	16	22	0.100000001	2	9	1	6.599999905	1.399999976	42	36	14	9
264	91	47	13	22	0.100000001	1	4	0.74000001	6.5	1.399999976	41	37	11	9
266	91	47	13	22	0.100000001	1	4	0.74000001	6.5	1.399999976	41	37	11	9
267	91	47	13	22	0.100000001	1	4	0.74000001	6.5	1.399999976	41	37	11	9
270	85	36	14	20	0.100000001	1	24	1.129999995	6.300000191	1.419999957	46	34	13.80000019	9
271	91	47	13	22	0.100000001	1	4	0.74000001	6.5	1.399999976	41	37	11	9
273	85	36	14	20	0.100000001	1	24	1.129999995	6.300000191	1.419999957	46	34	13.80000019	9
275	91	47	13	22	0.100000001	1	4	0.74000001	6.5	1.399999976	41	37	11	9
278	91	47	13	22	0.100000001	1	4	0.74000001	6.5	1.399999976	41	37	11	9
282	91	47	13	22	0.100000001	1	4	0.74000001	6.5	1.399999976	41	37	11	9
285	91	47	13	22	0.100000001	1	4	0.74000001	6.5	1.399999976	41	37	11	9
290	91	47	13	22	0.100000001	1	4	0.74000001	6.5	1.399999976	41	37	11	9
